# Supplementary material for: SOX4 and SMARCA4 cooperatively regulate PI3k signaling through transcriptional activation of TGFBR2
Source: NPJ Breast Cancer. 2021 Apr 9;7:40. doi: 10.1038/s41523-021-00248-2 (PMC8035213; doi:10.1038/s41523-021-00248-2)
Supplement: Supplementary file 2 — Supplementary Data 1 [file 41523_2021_248_MOESM2_ESM.xlsx]

## Sheet: Sheet1
Supplementary Data 1. TCGA tumor sample summary
TCGA.ID	TCGA.RNAseq.ID	PAM50	SOX4|6659	Z-PI3K	Sox4 Quartile
TCGA-A2-A0SX	TCGA-A2-A0SX-01A-12R-A084-07	Basal	0.853281	2.38104	Q1
TCGA-C8-A1HJ	TCGA-C8-A1HJ-01A-11R-A13Q-07	Basal	1.22089	2.37609	Q1
TCGA-C8-A27B	TCGA-C8-A27B-01A-11R-A169-07	Basal	1.34038	2.34763	Q1
TCGA-AO-A124	TCGA-AO-A124-01A-11R-A10J-07	Basal	1.91295	2.29648	Q1
TCGA-A2-A0YM	TCGA-A2-A0YM-01A-11R-A109-07	Basal	1.20514	2.23731	Q1
TCGA-BH-A18Q	TCGA-BH-A18Q-01A-12R-A12D-07	Basal	0.660776	2.21041	Q1
TCGA-AN-A0XU	TCGA-AN-A0XU-01A-11R-A109-07	Basal	1.16849	2.16051	Q1
TCGA-A8-A08R	TCGA-A8-A08R-01A-11R-A034-07	Basal	0.963066	2.02147	Q1
TCGA-A1-A0SP	TCGA-A1-A0SP-01A-11R-A084-07	Basal	1.51969	1.98791	Q1
TCGA-BH-A0BL	TCGA-BH-A0BL-01A-11R-A115-07	Basal	1.33686	1.96397	Q1
TCGA-A7-A26F	TCGA-A7-A26F-01A-21R-A169-07	Basal	0.679113	1.93201	Q1
TCGA-E2-A14X	TCGA-E2-A14X-01A-11R-A115-07	Basal	0.870043	1.93093	Q1
TCGA-D8-A147	TCGA-D8-A147-01A-11R-A115-07	Basal	1.42071	1.89489	Q1
TCGA-BH-A1FC	TCGA-BH-A1FC-01A-11R-A13Q-07	Basal	0.944121	1.88398	Q1
TCGA-C8-A134	TCGA-C8-A134-01A-11R-A115-07	Basal	0.805521	1.87667	Q1
TCGA-AR-A1AY	TCGA-AR-A1AY-01A-21R-A12P-07	Basal	1.78475	1.874	Q1
TCGA-AR-A0TP	TCGA-AR-A0TP-01A-11R-A084-07	Basal	1.45246	1.87027	Q1
TCGA-E2-A1LI	TCGA-E2-A1LI-01A-12R-A157-07	Basal	0.972855	1.83765	Q1
TCGA-A1-A0SK	TCGA-A1-A0SK-01A-12R-A084-07	Basal	2.53342	1.81347	Q1
TCGA-D8-A1XJ	TCGA-D8-A1XJ-01A-11R-A14M-07	Her2	1.11553	1.80859	Q1
TCGA-E2-A14Y	TCGA-E2-A14Y-01A-21R-A12D-07	Basal	1.03563	1.80415	Q1
TCGA-D8-A13Z	TCGA-D8-A13Z-01A-11R-A115-07	Her2	1.26117	1.78595	Q1
TCGA-B6-A0RU	TCGA-B6-A0RU-01A-11R-A084-07	Basal	0.634495	1.68676	Q1
TCGA-BH-A0AV	TCGA-BH-A0AV-01A-31R-A115-07	Basal	1.13902	1.68656	Q1
TCGA-BH-A0WA	TCGA-BH-A0WA-01A-11R-A109-07	Basal	1.08736	1.6816	Q1
TCGA-E2-A573	TCGA-E2-A573-01A-11R-A29R-07	Basal	0.765282	1.65954	Q1
TCGA-A2-A04T	TCGA-A2-A04T-01A-21R-A034-07	Basal	0.993514	1.59283	Q1
TCGA-E2-A14R	TCGA-E2-A14R-01A-11R-A115-07	Basal	0.972897	1.57222	Q1
TCGA-EW-A1P4	TCGA-EW-A1P4-01A-21R-A144-07	Basal	0.755539	1.52359	Q1
TCGA-EW-A1PH	TCGA-EW-A1PH-01A-11R-A14M-07	Basal	1.05431	1.51812	Q1
TCGA-A2-A4RX	TCGA-A2-A4RX-01A-11R-A266-07	Basal	0.842527	1.50234	Q1
TCGA-BH-A202	TCGA-BH-A202-01A-11R-A14M-07	LumB	0.644695	1.49091	Q1
TCGA-GI-A2C9	TCGA-GI-A2C9-01A-11R-A21T-07	Basal	0.655604	1.45834	Q1
TCGA-BH-A1FE	TCGA-BH-A1FE-01A-11R-A13Q-07	LumA	1.18237	1.44165	Q1
TCGA-A7-A4SE	TCGA-A7-A4SE-01A-11R-A266-07	Basal	1.21872	1.43911	Q1
TCGA-EW-A1OW	TCGA-EW-A1OW-01A-21R-A144-07	Basal	0.686403	1.43835	Q1
TCGA-EW-A1P8	TCGA-EW-A1P8-01A-11R-A144-07	Basal	0.72727	1.41601	Q1
TCGA-E9-A22G	TCGA-E9-A22G-01A-11R-A157-07	Basal	2.13366	1.40982	Q1
TCGA-BH-A1FN	TCGA-BH-A1FN-01A-11R-A13Q-07	LumB	1.15749	1.3992	Q1
TCGA-EW-A3U0	TCGA-EW-A3U0-01A-11R-A22K-07	Basal	1.85469	1.39279	Q1
TCGA-AR-A0TS	TCGA-AR-A0TS-01A-11R-A115-07	Basal	0.647616	1.37908	Q1
TCGA-AR-A2LR	TCGA-AR-A2LR-01A-12R-A18M-07	Basal	1.31263	1.36306	Q1
TCGA-AN-A0FX	TCGA-AN-A0FX-01A-11R-A034-07	Basal	1.06656	1.35509	Q1
TCGA-AN-A0AT	TCGA-AN-A0AT-01A-11R-A034-07	Basal	0.68994	1.35054	Q1
TCGA-B6-A402	TCGA-B6-A402-01A-11R-A239-07	Basal	1.08624	1.31705	Q1
TCGA-A8-A07R	TCGA-A8-A07R-01A-21R-A034-07	Basal	1.18947	1.30388	Q1
TCGA-D8-A1J8	TCGA-D8-A1J8-01A-11R-A13Q-07	LumB	1.47452	1.29319	Q1
TCGA-E2-A1L7	TCGA-E2-A1L7-01A-11R-A144-07	LumB	0.878155	1.25613	Q1
TCGA-BH-A0DL	TCGA-BH-A0DL-01A-11R-A115-07	Basal	0.57225	1.24253	Q1
TCGA-BH-A0B9	TCGA-BH-A0B9-01A-11R-A056-07	Basal	0.579652	1.2364	Q1
TCGA-BH-A0BG	TCGA-BH-A0BG-01A-11R-A115-07	Basal	0.71842	1.23596	Q1
TCGA-A2-A0ST	TCGA-A2-A0ST-01A-12R-A084-07	Basal	0.602888	1.22337	Q1
TCGA-D8-A1XW	TCGA-D8-A1XW-01A-11R-A14M-07	Normal	0.891717	1.2147	Q1
TCGA-AN-A0AL	TCGA-AN-A0AL-01A-11R-A00Z-07	Basal	0.760848	1.21202	Q1
TCGA-A2-A3XX	TCGA-A2-A3XX-01A-21R-A239-07	Basal	1.27327	1.21007	Q1
TCGA-D8-A142	TCGA-D8-A142-01A-11R-A115-07	Basal	0.581482	1.20257	Q1
TCGA-A1-A0SO	TCGA-A1-A0SO-01A-22R-A084-07	Basal	2.14005	1.1989	Q1
TCGA-AO-A1KS	TCGA-AO-A1KS-01A-11R-A13Q-07	LumB	1.55809	1.17586	Q1
TCGA-A7-A6VV	TCGA-A7-A6VV-01A-22R-A33J-07	Basal	1.4304	1.17182	Q1
TCGA-EW-A1IY	TCGA-EW-A1IY-01A-11R-A13Q-07	LumB	1.23525	1.17065	Q1
TCGA-A7-A13E	TCGA-A7-A13E-01A-11R-A12P-07	Basal	1.42562	1.16886	Q1
TCGA-D8-A143	TCGA-D8-A143-01A-11R-A115-07	Basal	0.912185	1.16379	Q1
TCGA-A2-A0YE	TCGA-A2-A0YE-01A-11R-A109-07	Basal	1.4137	1.16338	Q1
TCGA-E2-A14N	TCGA-E2-A14N-01A-31R-A137-07	Basal	0.634778	1.15431	Q1
TCGA-E2-A14V	TCGA-E2-A14V-01A-11R-A12D-07	Her2	0.760566	1.12691	Q1
TCGA-A8-A08L	TCGA-A8-A08L-01A-11R-A00Z-07	Her2	0.87693	1.10262	Q1
TCGA-C8-A132	TCGA-C8-A132-01A-31R-A115-07	LumA	0.651946	1.09077	Q1
TCGA-BH-A1FU	TCGA-BH-A1FU-01A-11R-A14D-07	Normal	1.09821	1.05859	Q1
TCGA-AR-A24U	TCGA-AR-A24U-01A-11R-A169-07	Her2	0.717102	1.04801	Q1
TCGA-E9-A1N8	TCGA-E9-A1N8-01A-11R-A144-07	Basal	1.90347	1.04654	Q1
TCGA-A2-A0YJ	TCGA-A2-A0YJ-01A-11R-A109-07	Basal	1.18152	1.03436	Q1
TCGA-E9-A1RH	TCGA-E9-A1RH-01A-21R-A169-07	Her2	0.823654	1.01606	Q1
TCGA-BH-A0EE	TCGA-BH-A0EE-01A-11R-A034-07	Her2	0.723608	1.0135	Q1
TCGA-A1-A0SI	TCGA-A1-A0SI-01A-11R-A144-07	LumB	0.744555	1.01254	Q1
TCGA-D8-A1XQ	TCGA-D8-A1XQ-01A-11R-A14M-07	Basal	1.60217	1.00757	Q1
TCGA-AN-A04D	TCGA-AN-A04D-01A-21R-A034-07	Basal	2.7781	1.00238	Q1
TCGA-BH-A1F2	TCGA-BH-A1F2-01A-31R-A13Q-07	LumB	1.26958	0.986206	Q1
TCGA-AC-A2BK	TCGA-AC-A2BK-01A-11R-A21T-07	Basal	1.08399	0.986145	Q1
TCGA-EW-A1J3	TCGA-EW-A1J3-01A-11R-A13Q-07	LumA	0.794601	0.963349	Q1
TCGA-A8-A095	TCGA-A8-A095-01A-11R-A00Z-07	LumB	0.786273	0.944334	Q1
TCGA-E2-A158	TCGA-E2-A158-01A-11R-A12D-07	Basal	1.72298	0.938463	Q1
TCGA-A7-A0DA	TCGA-A7-A0DA-01A-31R-A115-07	Basal	1.40734	0.923171	Q1
TCGA-B6-A400	TCGA-B6-A400-01A-11R-A239-07	Basal	0.786392	0.922468	Q1
TCGA-AC-A23C	TCGA-AC-A23C-01A-12R-A169-07	LumA	0.78956	0.907959	Q1
TCGA-BH-A18T	TCGA-BH-A18T-01A-11R-A12D-07	Basal	1.12649	0.904075	Q1
TCGA-A2-A3XS	TCGA-A2-A3XS-01A-11R-A22U-07	Basal	1.10734	0.892391	Q1
TCGA-BH-A0E2	TCGA-BH-A0E2-01A-11R-A056-07	LumA	0.720057	0.887132	Q1
TCGA-AN-A0FJ	TCGA-AN-A0FJ-01A-11R-A00Z-07	Basal	2.50377	0.871242	Q1
TCGA-A2-A0T0	TCGA-A2-A0T0-01A-22R-A084-07	Basal	1.80018	0.851783	Q1
TCGA-A1-A0SE	TCGA-A1-A0SE-01A-11R-A084-07	LumA	0.749804	0.847901	Q1
TCGA-AO-A03M	TCGA-AO-A03M-01B-11R-A10J-07	LumA	0.767919	0.837812	Q1
TCGA-C8-A12Q	TCGA-C8-A12Q-01A-11R-A115-07	Her2	0.908717	0.835025	Q1
TCGA-AN-A0AJ	TCGA-AN-A0AJ-01A-11R-A00Z-07	LumB	0.792473	0.831234	Q1
TCGA-E9-A1N6	TCGA-E9-A1N6-01A-11R-A144-07	LumB	0.583355	0.830051	Q1
TCGA-C8-A12V	TCGA-C8-A12V-01A-11R-A115-07	Basal	0.712802	0.820292	Q1
TCGA-E2-A1II	TCGA-E2-A1II-01A-11R-A144-07	Basal	0.890495	0.810979	Q1
TCGA-BH-A203	TCGA-BH-A203-01A-12R-A169-07	Her2	1.75824	0.807374	Q1
TCGA-BH-A18F	TCGA-BH-A18F-01A-11R-A12D-07	LumA	0.573557	0.778367	Q1
TCGA-A1-A0SJ	TCGA-A1-A0SJ-01A-11R-A084-07	LumA	0.8664	0.773476	Q1
TCGA-A2-A25C	TCGA-A2-A25C-01A-11R-A169-07	LumB	1.15442	0.765793	Q1
TCGA-A1-A0SB	TCGA-A1-A0SB-01A-11R-A144-07	Normal	1.2731	0.76284	Q1
TCGA-A2-A0YL	TCGA-A2-A0YL-01A-21R-A109-07	LumA	0.647384	0.756603	Q1
TCGA-A7-A26E	TCGA-A7-A26E-01A-11R-A169-07	LumA	0.894703	0.749611	Q1
TCGA-B6-A1KF	TCGA-B6-A1KF-01A-11R-A13Q-07	Basal	1.70305	0.743726	Q1
TCGA-AR-A2LM	TCGA-AR-A2LM-01A-11R-A180-07	LumA	1.61627	0.740391	Q1
TCGA-C8-A135	TCGA-C8-A135-01A-11R-A115-07	Her2	0.785986	0.729407	Q1
TCGA-BH-A1F8	TCGA-BH-A1F8-01A-11R-A13Q-07	LumB	1.06015	0.721201	Q1
TCGA-BH-A1EX	TCGA-BH-A1EX-01A-11R-A13Q-07	LumA	0.593265	0.720332	Q1
TCGA-EW-A1PG	TCGA-EW-A1PG-01A-11R-A144-07	Normal	0.744077	0.718034	Q1
TCGA-C8-A1HF	TCGA-C8-A1HF-01A-11R-A137-07	Her2	0.887699	0.71252	Q1
TCGA-BH-A1EW	TCGA-BH-A1EW-01A-11R-A137-07	LumA	1.20677	0.710893	Q1
TCGA-C8-A278	TCGA-C8-A278-01A-11R-A169-07	Her2	0.682807	0.705483	Q1
TCGA-BH-A0C1	TCGA-BH-A0C1-01B-11R-A12D-07	LumA	1.44557	0.701408	Q1
TCGA-AR-A24X	TCGA-AR-A24X-01A-11R-A169-07	LumA	1.37971	0.689987	Q1
TCGA-A7-A2KD	TCGA-A7-A2KD-01A-31R-A21T-07	LumB	0.967436	0.687444	Q1
TCGA-A2-A25B	TCGA-A2-A25B-01A-11R-A169-07	LumB	0.625106	0.683152	Q1
TCGA-AO-A03L	TCGA-AO-A03L-01A-41R-A056-07	LumA	0.726893	0.672333	Q1
TCGA-B6-A0RS	TCGA-B6-A0RS-01A-11R-A084-07	Her2	1.37599	0.647613	Q1
TCGA-B6-A0WX	TCGA-B6-A0WX-01A-11R-A109-07	Basal	0.82809	0.639439	Q1
TCGA-AN-A0XO	TCGA-AN-A0XO-01A-11R-A109-07	LumA	1.02961	0.635697	Q1
TCGA-AO-A0JA	TCGA-AO-A0JA-01A-11R-A056-07	LumA	0.846151	0.634066	Q1
TCGA-AR-A0U1	TCGA-AR-A0U1-01A-11R-A115-07	Basal	0.67099	0.631803	Q1
TCGA-AN-A0XW	TCGA-AN-A0XW-01A-11R-A109-07	LumA	0.617005	0.631758	Q1
TCGA-B6-A0I9	TCGA-B6-A0I9-01A-11R-A034-07	Her2	0.819102	0.627128	Q1
TCGA-A8-A07F	TCGA-A8-A07F-01A-11R-A00Z-07	LumA	1.37662	0.625311	Q1
TCGA-A2-A04Q	TCGA-A2-A04Q-01A-21R-A034-07	Basal	0.818973	0.619194	Q1
TCGA-A2-A0EV	TCGA-A2-A0EV-01A-11R-A034-07	LumA	0.579347	0.610727	Q1
TCGA-A2-A0T2	TCGA-A2-A0T2-01A-11R-A084-07	Basal	1.14036	0.600438	Q1
TCGA-BH-A0B5	TCGA-BH-A0B5-01A-11R-A12P-07	LumA	0.737352	0.55885	Q1
TCGA-EW-A1PC	TCGA-EW-A1PC-01B-11R-A21T-07	LumB	1.03366	0.540078	Q1
TCGA-AR-A24Z	TCGA-AR-A24Z-01A-11R-A169-07	LumB	0.874483	0.531326	Q1
TCGA-D8-A1XB	TCGA-D8-A1XB-01A-11R-A14D-07	LumA	0.661372	0.527244	Q1
TCGA-A8-A08O	TCGA-A8-A08O-01A-21R-A056-07	LumA	0.628979	0.509918	Q1
TCGA-C8-A1HK	TCGA-C8-A1HK-01A-21R-A13Q-07	Her2	2.51959	0.490174	Q1
TCGA-AR-A2LK	TCGA-AR-A2LK-01A-11R-A180-07	LumB	0.691971	0.487891	Q1
TCGA-AR-A24T	TCGA-AR-A24T-01A-11R-A169-07	LumA	0.586111	0.468971	Q1
TCGA-D8-A1JJ	TCGA-D8-A1JJ-01A-31R-A14M-07	LumB	0.77598	0.464155	Q1
TCGA-AN-A0XL	TCGA-AN-A0XL-01A-11R-A10J-07	LumA	0.583128	0.455332	Q1
TCGA-AR-A0TZ	TCGA-AR-A0TZ-01A-12R-A084-07	LumA	1.36782	0.448102	Q1
TCGA-AN-A04A	TCGA-AN-A04A-01A-21R-A034-07	LumA	1.1151	0.420147	Q1
TCGA-AR-A250	TCGA-AR-A250-01A-31R-A169-07	LumB	0.755634	0.39666	Q1
TCGA-BH-A18K	TCGA-BH-A18K-01A-11R-A12D-07	LumA	0.589849	0.386315	Q1
TCGA-BH-A0H3	TCGA-BH-A0H3-01A-11R-A12P-07	LumA	0.96297	0.381398	Q1
TCGA-BH-A0W4	TCGA-BH-A0W4-01A-11R-A109-07	LumA	0.922906	0.381166	Q1
TCGA-A2-A04P	TCGA-A2-A04P-01A-31R-A034-07	Basal	1.50023	0.379741	Q1
TCGA-D8-A1XT	TCGA-D8-A1XT-01A-11R-A14M-07	Her2	1.74198	0.378623	Q1
TCGA-B6-A0WT	TCGA-B6-A0WT-01A-11R-A109-07	LumA	1.15499	0.377979	Q1
TCGA-E9-A226	TCGA-E9-A226-01A-21R-A157-07	LumB	1.06615	0.377075	Q1
TCGA-E9-A1NG	TCGA-E9-A1NG-01A-21R-A14M-07	LumA	0.764881	0.365976	Q1
TCGA-AR-A0U3	TCGA-AR-A0U3-01A-11R-A109-07	LumA	1.32297	0.32553	Q1
TCGA-BH-A0DZ	TCGA-BH-A0DZ-01A-11R-A00Z-07	LumA	0.757703	0.319259	Q1
TCGA-D8-A27T	TCGA-D8-A27T-01A-11R-A16F-07	LumA	0.765664	0.318798	Q1
TCGA-AN-A0AR	TCGA-AN-A0AR-01A-11R-A00Z-07	Basal	1.2906	0.317894	Q1
TCGA-BH-A0DX	TCGA-BH-A0DX-01A-11R-A115-07	LumA	0.591779	0.315178	Q1
TCGA-A2-A04U	TCGA-A2-A04U-01A-11R-A115-07	Basal	1.3766	0.31496	Q1
TCGA-A2-A1FW	TCGA-A2-A1FW-01A-11R-A13Q-07	LumB	0.712983	0.313248	Q1
TCGA-AR-A0TX	TCGA-AR-A0TX-01A-11R-A084-07	Her2	0.692133	0.306346	Q1
TCGA-A8-A09A	TCGA-A8-A09A-01A-11R-A00Z-07	LumA	1.10088	0.297569	Q1
TCGA-D8-A27K	TCGA-D8-A27K-01A-11R-A16F-07	LumA	1.07468	0.267713	Q1
TCGA-AC-A23E	TCGA-AC-A23E-01A-11R-A157-07	LumA	0.696621	0.262111	Q1
TCGA-E9-A1R7	TCGA-E9-A1R7-01A-11R-A14M-07	LumB	0.681812	0.254642	Q1
TCGA-AO-A0JG	TCGA-AO-A0JG-01A-31R-A084-07	LumA	0.667105	0.252389	Q1
TCGA-AR-A1AV	TCGA-AR-A1AV-01A-21R-A12P-07	LumA	0.661637	0.248728	Q1
TCGA-E2-A10E	TCGA-E2-A10E-01A-21R-A10J-07	LumA	0.980279	0.247854	Q1
TCGA-BH-A28Q	TCGA-BH-A28Q-01A-11R-A16F-07	LumA	0.824986	0.222307	Q1
TCGA-EW-A6S9	TCGA-EW-A6S9-01A-22R-A33J-07	LumA	1.14935	0.218086	Q1
TCGA-BH-A18J	TCGA-BH-A18J-01A-11R-A12D-07	LumA	1.04607	0.213643	Q1
TCGA-HN-A2NL	TCGA-HN-A2NL-01A-11R-A18M-07	Basal	1.46501	0.192792	Q1
TCGA-C8-A26X	TCGA-C8-A26X-01A-31R-A16F-07	Her2	0.97145	0.191689	Q1
TCGA-C8-A26V	TCGA-C8-A26V-01A-11R-A16F-07	LumB	0.627777	0.183576	Q1
TCGA-BH-A0BP	TCGA-BH-A0BP-01A-11R-A115-07	LumA	1.32083	0.182993	Q1
TCGA-A2-A3KC	TCGA-A2-A3KC-01A-11R-A213-07	LumA	1.05434	0.16929	Q1
TCGA-B6-A0WY	TCGA-B6-A0WY-01A-11R-A109-07	LumA	1.06471	0.166005	Q1
TCGA-E2-A15A	TCGA-E2-A15A-01A-11R-A12D-07	LumB	0.596861	0.161465	Q1
TCGA-A8-A0AB	TCGA-A8-A0AB-01A-11R-A034-07	LumA	1.15921	0.160373	Q1
TCGA-D8-A146	TCGA-D8-A146-01A-31R-A115-07	LumA	0.65251	0.156303	Q1
TCGA-S3-A6ZH	TCGA-S3-A6ZH-01A-22R-A32P-07	LumA	0.916865	0.152565	Q1
TCGA-BH-A0HB	TCGA-BH-A0HB-01A-11R-A056-07	LumA	1.01811	0.151664	Q1
TCGA-B6-A409	TCGA-B6-A409-01A-11R-A24H-07	Basal	1.06107	0.14185	Q1
TCGA-B6-A0WW	TCGA-B6-A0WW-01A-11R-A109-07	LumB	0.666249	0.138632	Q1
TCGA-D8-A141	TCGA-D8-A141-01A-11R-A115-07	LumA	0.610644	0.117559	Q1
TCGA-BH-A208	TCGA-BH-A208-01A-11R-A157-07	Normal	0.800696	0.116964	Q1
TCGA-BH-A18P	TCGA-BH-A18P-01A-11R-A12D-07	Her2	1.11502	0.103432	Q1
TCGA-OL-A5S0	TCGA-OL-A5S0-01A-11R-A28M-07	Basal	0.70773	0.07121	Q1
TCGA-BH-A0GZ	TCGA-BH-A0GZ-01A-11R-A056-07	LumA	0.673264	0.0550564	Q1
TCGA-AQ-A04H	TCGA-AQ-A04H-01B-11R-A10J-07	LumB	0.642932	0.0507973	Q1
TCGA-AN-A0FD	TCGA-AN-A0FD-01A-11R-A034-07	LumA	1.07088	0.0499144	Q1
TCGA-A2-A1G4	TCGA-A2-A1G4-01A-11R-A13Q-07	LumB	0.847507	0.00607583	Q1
TCGA-AC-A6IX	TCGA-AC-A6IX-01A-12R-A32P-07	LumA	0.643011	0.00305046	Q1
TCGA-AO-A03V	TCGA-AO-A03V-01A-11R-A115-07	LumA	0.78346	0.00265178	Q1
TCGA-E2-A15T	TCGA-E2-A15T-01A-11R-A115-07	LumB	0.572734	-0.00733438	Q1
TCGA-BH-A0DG	TCGA-BH-A0DG-01A-21R-A12P-07	LumA	0.606486	-0.0355713	Q1
TCGA-BH-A1ES	TCGA-BH-A1ES-01A-11R-A137-07	LumA	0.643492	-0.0563576	Q1
TCGA-C8-A137	TCGA-C8-A137-01A-11R-A115-07	Her2	0.681351	-0.0585806	Q1
TCGA-E9-A295	TCGA-E9-A295-01A-11R-A16F-07	LumA	0.639724	-0.0818079	Q1
TCGA-BH-A2L8	TCGA-BH-A2L8-01A-11R-A18M-07	LumA	0.907477	-0.122812	Q1
TCGA-E2-A1BC	TCGA-E2-A1BC-01A-11R-A12P-07	LumA	0.921291	-0.127497	Q1
TCGA-LL-A740	TCGA-LL-A740-01A-21R-A32P-07	LumA	0.800946	-0.135293	Q1
TCGA-B6-A0I2	TCGA-B6-A0I2-01A-11R-A034-07	Basal	1.02774	-0.136744	Q1
TCGA-A8-A07W	TCGA-A8-A07W-01A-11R-A00Z-07	LumB	1.10627	-0.15409	Q1
TCGA-C8-A26Z	TCGA-C8-A26Z-01A-11R-A16F-07	LumA	1.3246	-0.15749	Q1
TCGA-E2-A109	TCGA-E2-A109-01A-11R-A10J-07	LumB	0.705917	-0.159847	Q1
TCGA-E2-A1LL	TCGA-E2-A1LL-01A-11R-A144-07	Basal	1.42746	-0.169678	Q1
TCGA-A2-A0D0	TCGA-A2-A0D0-01A-11R-A00Z-07	Basal	0.779003	-0.193253	Q1
TCGA-E9-A1R3	TCGA-E9-A1R3-01A-31R-A14M-07	LumA	0.648059	-0.202007	Q1
TCGA-A8-A06Q	TCGA-A8-A06Q-01A-11R-A034-07	LumB	0.575025	-0.206417	Q1
TCGA-E2-A1LE	TCGA-E2-A1LE-01A-12R-A19W-07	Her2	0.601517	-0.2307	Q1
TCGA-AN-A04C	TCGA-AN-A04C-01A-21R-A034-07	Her2	0.886835	-0.248365	Q1
TCGA-AC-A2FE	TCGA-AC-A2FE-01A-11R-A19W-07	LumA	0.611023	-0.255301	Q1
TCGA-C8-A274	TCGA-C8-A274-01A-11R-A16F-07	LumB	0.887773	-0.262575	Q1
TCGA-E9-A1NH	TCGA-E9-A1NH-01A-11R-A14D-07	LumA	0.637403	-0.270623	Q1
TCGA-D8-A27G	TCGA-D8-A27G-01A-11R-A16F-07	LumA	1.1078	-0.277249	Q1
TCGA-A8-A084	TCGA-A8-A084-01A-21R-A00Z-07	LumB	0.635957	-0.300876	Q1
TCGA-A8-A06R	TCGA-A8-A06R-01A-11R-A00Z-07	LumB	0.863054	-0.304947	Q1
TCGA-LL-A7T0	TCGA-LL-A7T0-01A-31R-A352-07	LumB	1.4555	-0.316504	Q1
TCGA-A7-A0CJ	TCGA-A7-A0CJ-01A-21R-A00Z-07	LumB	0.929499	-0.353642	Q1
TCGA-LD-A7W5	TCGA-LD-A7W5-01A-22R-A352-07	LumA	2.08441	-0.358546	Q1
TCGA-E9-A228	TCGA-E9-A228-01A-31R-A157-07	LumB	1.19186	-0.358577	Q1
TCGA-EW-A2FS	TCGA-EW-A2FS-01A-11R-A17B-07	LumA	0.738558	-0.359802	Q1
TCGA-E2-A15O	TCGA-E2-A15O-01A-11R-A115-07	LumA	0.640544	-0.383119	Q1
TCGA-AO-A0JL	TCGA-AO-A0JL-01A-11R-A056-07	Basal	1.81868	-0.390535	Q1
TCGA-AO-A0JM	TCGA-AO-A0JM-01A-21R-A056-07	LumB	0.814885	-0.411192	Q1
TCGA-BH-A0HA	TCGA-BH-A0HA-01A-11R-A12P-07	LumA	0.775725	-0.439343	Q1
TCGA-A8-A07B	TCGA-A8-A07B-01A-11R-A00Z-07	LumA	1.15511	-0.442793	Q1
TCGA-B6-A40B	TCGA-B6-A40B-01A-11R-A239-07	LumA	0.729632	-0.460988	Q1
TCGA-HN-A2OB	TCGA-HN-A2OB-01A-21R-A27Q-07	LumA	0.647635	-0.465729	Q1
TCGA-BH-A1FL	TCGA-BH-A1FL-01A-11R-A13Q-07	LumA	0.739156	-0.473282	Q1
TCGA-E2-A1IG	TCGA-E2-A1IG-01A-11R-A144-07	LumA	0.939407	-0.496687	Q1
TCGA-E2-A15I	TCGA-E2-A15I-01A-21R-A137-07	LumA	0.770557	-0.511114	Q1
TCGA-C8-A3M8	TCGA-C8-A3M8-01A-11R-A213-07	LumB	0.604544	-0.524417	Q1
TCGA-A2-A0EY	TCGA-A2-A0EY-01A-11R-A034-07	LumB	0.984689	-0.585991	Q1
TCGA-AN-A0XS	TCGA-AN-A0XS-01A-22R-A109-07	LumA	0.88383	-0.598446	Q1
TCGA-B6-A0RG	TCGA-B6-A0RG-01A-11R-A056-07	LumA	0.868268	-0.61116	Q1
TCGA-AO-A03N	TCGA-AO-A03N-01B-11R-A10J-07	LumB	1.82929	-0.657862	Q1
TCGA-E2-A105	TCGA-E2-A105-01A-11R-A10J-07	LumA	1.76163	-0.663596	Q1
TCGA-AN-A041	TCGA-AN-A041-01A-11R-A034-07	LumA	1.15568	-0.672381	Q1
TCGA-D8-A3Z5	TCGA-D8-A3Z5-01A-41R-A24H-07	LumA	0.584884	-0.75476	Q1
TCGA-C8-A12M	TCGA-C8-A12M-01A-11R-A115-07	LumB	0.992345	-0.777623	Q1
TCGA-A2-A0D3	TCGA-A2-A0D3-01A-11R-A115-07	LumA	0.593812	-0.799631	Q1
TCGA-BH-A0HY	TCGA-BH-A0HY-01A-11R-A056-07	LumB	2.01628	-0.811319	Q1
TCGA-OL-A5DA	TCGA-OL-A5DA-01A-11R-A27Q-07	LumA	2.10944	-0.850911	Q1
TCGA-B6-A0IN	TCGA-B6-A0IN-01A-11R-A034-07	LumB	0.639174	-0.858048	Q1
TCGA-LL-A6FR	TCGA-LL-A6FR-01A-12R-A31O-07	Basal	1.62144	-0.949025	Q1
TCGA-GM-A3NY	TCGA-GM-A3NY-01A-11R-A21T-07	LumA	1.14143	-1.03757	Q1
TCGA-B6-A0RN	TCGA-B6-A0RN-01A-12R-A084-07	LumA	0.694813	-1.12673	Q1
TCGA-AC-A2QH	TCGA-AC-A2QH-01A-11R-A18M-07	Basal	1.05685	-1.13178	Q1
TCGA-OL-A5D8	TCGA-OL-A5D8-01A-11R-A27Q-07	LumA	1.86099	-1.1585	Q1
TCGA-OL-A5RZ	TCGA-OL-A5RZ-01A-11R-A28M-07	Her2	0.606888	-1.2847	Q1
TCGA-E2-A10C	TCGA-E2-A10C-01A-21R-A10J-07	LumB	1.52055	-1.31066	Q1
TCGA-E2-A156	TCGA-E2-A156-01A-11R-A12D-07	LumA	0.87982	-1.48304	Q1
TCGA-AO-A0JB	TCGA-AO-A0JB-01A-11R-A32Y-07	Normal	0.585391	-1.48766	Q1
TCGA-AC-A7VB	TCGA-AC-A7VB-01A-11R-A352-07	LumB	1.37196	-1.64655	Q1
TCGA-EW-A6SA	TCGA-EW-A6SA-01A-21R-A32P-07	LumB	1.22691	-1.82118	Q1
TCGA-OL-A66O	TCGA-OL-A66O-01A-11R-A31O-07	LumA	0.572927	-1.85626	Q1
TCGA-A2-A0D1	TCGA-A2-A0D1-01A-11R-A034-07	Her2	0.641741	-1.92674	Q1
TCGA-AO-A0J3	TCGA-AO-A0J3-01A-11R-A034-07	LumB	0.751408	-1.98245	Q1
TCGA-AQ-A54N	TCGA-AQ-A54N-01A-11R-A266-07	Basal	0.81179	-2.15142	Q1
TCGA-E2-A576	TCGA-E2-A576-01A-11R-A31O-07	LumA	0.589793	-2.45924	Q1
TCGA-AR-A251	TCGA-AR-A251-01A-12R-A169-07	Basal	0.46336	2.58634	Q2
TCGA-BH-A18V	TCGA-BH-A18V-01A-11R-A12D-07	Basal	0.335703	2.06086	Q2
TCGA-AR-A256	TCGA-AR-A256-01A-11R-A169-07	Basal	0.391478	1.98181	Q2
TCGA-GM-A2DH	TCGA-GM-A2DH-01A-11R-A180-07	Her2	0.346031	1.91547	Q2
TCGA-E2-A1LG	TCGA-E2-A1LG-01A-21R-A14M-07	Basal	0.474261	1.89896	Q2
TCGA-BH-A1F0	TCGA-BH-A1F0-01A-11R-A137-07	Basal	0.319628	1.86381	Q2
TCGA-AQ-A04J	TCGA-AQ-A04J-01A-02R-A034-07	Basal	0.501371	1.79117	Q2
TCGA-E9-A248	TCGA-E9-A248-01A-11R-A169-07	Her2	0.366606	1.75082	Q2
TCGA-C8-A275	TCGA-C8-A275-01A-21R-A16F-07	Her2	0.235095	1.71774	Q2
TCGA-AR-A1AI	TCGA-AR-A1AI-01A-11R-A12P-07	Basal	0.387991	1.64972	Q2
TCGA-BH-A5IZ	TCGA-BH-A5IZ-01A-11R-A27Q-07	Basal	0.236196	1.59288	Q2
TCGA-C8-A12K	TCGA-C8-A12K-01A-21R-A115-07	Basal	0.244009	1.58655	Q2
TCGA-BH-A0C7	TCGA-BH-A0C7-01B-11R-A115-07	LumB	0.565856	1.57775	Q2
TCGA-B6-A0RE	TCGA-B6-A0RE-01A-11R-A056-07	Basal	0.110115	1.56561	Q2
TCGA-A7-A13D	TCGA-A7-A13D-01A-13R-A12P-07	Basal	0.56537	1.49951	Q2
TCGA-EW-A1IW	TCGA-EW-A1IW-01A-11R-A13Q-07	LumA	0.264732	1.44499	Q2
TCGA-BH-A1F6	TCGA-BH-A1F6-01A-11R-A13Q-07	Basal	0.451285	1.38604	Q2
TCGA-OL-A6VO	TCGA-OL-A6VO-01A-12R-A33J-07	Basal	0.537096	1.33742	Q2
TCGA-A7-A26G	TCGA-A7-A26G-01A-21R-A169-07	Basal	0.36743	1.33488	Q2
TCGA-BH-A201	TCGA-BH-A201-01A-11R-A14M-07	LumA	0.570239	1.22087	Q2
TCGA-A2-A0T7	TCGA-A2-A0T7-01A-21R-A084-07	LumA	0.570775	1.20597	Q2
TCGA-B6-A0IJ	TCGA-B6-A0IJ-01A-11R-A034-07	Basal	0.326627	1.19822	Q2
TCGA-BH-A1FB	TCGA-BH-A1FB-01A-11R-A13Q-07	LumA	0.215202	1.19013	Q2
TCGA-AR-A0U4	TCGA-AR-A0U4-01A-11R-A109-07	Basal	0.29045	1.17125	Q2
TCGA-AR-A24Q	TCGA-AR-A24Q-01A-12R-A169-07	Basal	0.528953	1.16807	Q2
TCGA-AR-A24O	TCGA-AR-A24O-01A-11R-A169-07	LumA	0.090094	1.15612	Q2
TCGA-A2-A0D2	TCGA-A2-A0D2-01A-21R-A034-07	Basal	0.166489	1.13211	Q2
TCGA-EW-A2FV	TCGA-EW-A2FV-01A-11R-A17B-07	LumA	0.274769	1.1252	Q2
TCGA-AR-A252	TCGA-AR-A252-01A-11R-A169-07	LumA	0.08321	1.124	Q2
TCGA-E9-A1N9	TCGA-E9-A1N9-01A-11R-A14D-07	Basal	0.209735	1.11821	Q2
TCGA-A7-A4SD	TCGA-A7-A4SD-01A-11R-A266-07	Basal	0.539038	1.09894	Q2
TCGA-EW-A1PD	TCGA-EW-A1PD-01A-11R-A144-07	LumA	0.347308	1.03015	Q2
TCGA-A2-A0CM	TCGA-A2-A0CM-01A-31R-A034-07	Basal	0.14262	1.01194	Q2
TCGA-D8-A13Y	TCGA-D8-A13Y-01A-11R-A115-07	LumB	0.410153	0.987761	Q2
TCGA-AO-A12F	TCGA-AO-A12F-01A-11R-A115-07	Basal	0.080506	0.968994	Q2
TCGA-A2-A0YG	TCGA-A2-A0YG-01A-21R-A109-07	LumB	0.509859	0.941504	Q2
TCGA-A2-A25A	TCGA-A2-A25A-01A-12R-A16F-07	Normal	0.242154	0.938216	Q2
TCGA-B6-A1KN	TCGA-B6-A1KN-01A-11R-A13Q-07	LumB	0.097962	0.933316	Q2
TCGA-E9-A1ND	TCGA-E9-A1ND-01A-11R-A144-07	Basal	0.294673	0.932692	Q2
TCGA-A7-A6VY	TCGA-A7-A6VY-01A-12R-A33J-07	Basal	0.474874	0.914484	Q2
TCGA-C8-A12L	TCGA-C8-A12L-01A-11R-A115-07	Her2	0.084978	0.912068	Q2
TCGA-A2-A0T3	TCGA-A2-A0T3-01A-21R-A115-07	LumB	0.334984	0.906275	Q2
TCGA-EW-A6SC	TCGA-EW-A6SC-01A-12R-A32P-07	LumA	0.237305	0.897608	Q2
TCGA-D8-A27H	TCGA-D8-A27H-01A-11R-A16F-07	Basal	0.305787	0.882571	Q2
TCGA-AO-A12D	TCGA-AO-A12D-01A-11R-A115-07	Her2	0.518396	0.876916	Q2
TCGA-A2-A0ES	TCGA-A2-A0ES-01A-11R-A115-07	LumA	0.310033	0.875903	Q2
TCGA-E9-A1NE	TCGA-E9-A1NE-01A-21R-A14M-07	LumA	0.15183	0.86571	Q2
TCGA-A2-A0SY	TCGA-A2-A0SY-01A-31R-A084-07	LumA	0.338415	0.86537	Q2
TCGA-BH-A1FM	TCGA-BH-A1FM-01A-11R-A13Q-07	LumB	0.127261	0.864416	Q2
TCGA-D8-A1J9	TCGA-D8-A1J9-01A-11R-A13Q-07	LumB	0.256446	0.859425	Q2
TCGA-AR-A255	TCGA-AR-A255-01A-11R-A169-07	LumA	0.079943	0.846569	Q2
TCGA-AR-A1AU	TCGA-AR-A1AU-01A-11R-A12P-07	LumA	0.427792	0.841502	Q2
TCGA-B6-A0IQ	TCGA-B6-A0IQ-01A-11R-A034-07	Basal	0.546984	0.82211	Q2
TCGA-AR-A24M	TCGA-AR-A24M-01A-11R-A169-07	LumA	0.502559	0.818307	Q2
TCGA-AR-A1AL	TCGA-AR-A1AL-01A-21R-A12P-07	LumA	0.231288	0.770013	Q2
TCGA-D8-A1JH	TCGA-D8-A1JH-01A-11R-A13Q-07	LumA	0.305493	0.744927	Q2
TCGA-A8-A07E	TCGA-A8-A07E-01A-11R-A034-07	LumA	0.501061	0.737444	Q2
TCGA-D8-A1XM	TCGA-D8-A1XM-01A-21R-A14M-07	LumA	0.307903	0.717671	Q2
TCGA-AR-A1AO	TCGA-AR-A1AO-01A-11R-A12P-07	Normal	0.095847	0.706892	Q2
TCGA-A2-A0EW	TCGA-A2-A0EW-01A-21R-A115-07	LumA	0.202304	0.695163	Q2
TCGA-BH-A0GY	TCGA-BH-A0GY-01A-11R-A056-07	LumA	0.262757	0.686941	Q2
TCGA-LL-A73Y	TCGA-LL-A73Y-01A-11R-A33J-07	Basal	0.275705	0.678141	Q2
TCGA-BH-A0DK	TCGA-BH-A0DK-01A-21R-A056-07	LumA	0.468937	0.657346	Q2
TCGA-BH-A0DQ	TCGA-BH-A0DQ-01A-11R-A084-07	LumA	0.48535	0.627418	Q2
TCGA-A7-A26J	TCGA-A7-A26J-01A-11R-A169-07	LumA	0.409398	0.626578	Q2
TCGA-OL-A66I	TCGA-OL-A66I-01A-21R-A29R-07	Basal	0.35263	0.620474	Q2
TCGA-D8-A27L	TCGA-D8-A27L-01A-11R-A16F-07	LumA	0.551681	0.571928	Q2
TCGA-EW-A1PF	TCGA-EW-A1PF-01A-11R-A144-07	LumA	0.418529	0.571777	Q2
TCGA-AO-A0JE	TCGA-AO-A0JE-01A-11R-A056-07	Her2	0.193446	0.549816	Q2
TCGA-BH-A0BO	TCGA-BH-A0BO-01A-23R-A12D-07	LumA	0.231106	0.547035	Q2
TCGA-A2-A0EO	TCGA-A2-A0EO-01A-11R-A034-07	LumA	0.123926	0.54604	Q2
TCGA-A2-A3XY	TCGA-A2-A3XY-01A-11R-A239-07	Basal	0.439636	0.539656	Q2
TCGA-A8-A09G	TCGA-A8-A09G-01A-21R-A00Z-07	Her2	0.074998	0.533747	Q2
TCGA-A2-A1FZ	TCGA-A2-A1FZ-01A-51R-A14D-07	LumA	0.521168	0.525084	Q2
TCGA-BH-A1EO	TCGA-BH-A1EO-01A-11R-A137-07	LumA	0.325495	0.522489	Q2
TCGA-AR-A1AH	TCGA-AR-A1AH-01A-11R-A12D-07	Basal	0.12951	0.515157	Q2
TCGA-BH-A0B7	TCGA-BH-A0B7-01A-12R-A115-07	Her2	0.338983	0.489625	Q2
TCGA-BH-A0BJ	TCGA-BH-A0BJ-01A-11R-A056-07	LumA	0.220895	0.479625	Q2
TCGA-D8-A27W	TCGA-D8-A27W-01A-11R-A16F-07	LumB	0.168332	0.47861	Q2
TCGA-E2-A1IH	TCGA-E2-A1IH-01A-11R-A13Q-07	LumA	0.283456	0.472919	Q2
TCGA-C8-A12T	TCGA-C8-A12T-01A-11R-A115-07	Her2	0.266149	0.469731	Q2
TCGA-AR-A2LO	TCGA-AR-A2LO-01A-31R-A18M-07	LumA	0.126301	0.44054	Q2
TCGA-A2-A1G6	TCGA-A2-A1G6-01A-11R-A13Q-07	Normal	0.257807	0.436628	Q2
TCGA-A2-A0CX	TCGA-A2-A0CX-01A-21R-A00Z-07	Her2	0.167729	0.43472	Q2
TCGA-AC-A2FK	TCGA-AC-A2FK-01A-12R-A180-07	Normal	0.397142	0.434664	Q2
TCGA-BH-A0W7	TCGA-BH-A0W7-01A-11R-A115-07	LumA	0.515223	0.419786	Q2
TCGA-C8-A131	TCGA-C8-A131-01A-11R-A115-07	Basal	0.571558	0.403735	Q2
TCGA-A1-A0SM	TCGA-A1-A0SM-01A-11R-A084-07	LumA	0.432414	0.38405	Q2
TCGA-AO-A0J2	TCGA-AO-A0J2-01A-11R-A034-07	Her2	0.260668	0.381478	Q2
TCGA-B6-A0RV	TCGA-B6-A0RV-01A-11R-A084-07	LumA	0.164453	0.378838	Q2
TCGA-BH-A0DO	TCGA-BH-A0DO-01B-11R-A12D-07	LumA	0.111059	0.369321	Q2
TCGA-E2-A1IO	TCGA-E2-A1IO-01A-11R-A144-07	LumA	0.169873	0.36603	Q2
TCGA-GM-A2DI	TCGA-GM-A2DI-01A-31R-A18M-07	LumA	0.472073	0.361243	Q2
TCGA-D8-A27N	TCGA-D8-A27N-01A-11R-A16F-07	LumB	0.239251	0.360565	Q2
TCGA-D8-A1JA	TCGA-D8-A1JA-01A-11R-A13Q-07	Her2	0.378317	0.356597	Q2
TCGA-BH-A0DD	TCGA-BH-A0DD-01A-31R-A12P-07	LumB	0.517415	0.356272	Q2
TCGA-AC-A2B8	TCGA-AC-A2B8-01A-11R-A17B-07	LumA	0.230135	0.335653	Q2
TCGA-AC-A23H	TCGA-AC-A23H-01A-11R-A157-07	Her2	0.2788	0.328918	Q2
TCGA-C8-A1HM	TCGA-C8-A1HM-01A-12R-A137-07	LumB	0.475229	0.328326	Q2
TCGA-BH-A0H9	TCGA-BH-A0H9-01A-11R-A056-07	LumA	0.447262	0.326052	Q2
TCGA-A8-A0A6	TCGA-A8-A0A6-01A-12R-A056-07	LumA	0.367565	0.325991	Q2
TCGA-S3-A6ZG	TCGA-S3-A6ZG-01A-22R-A32P-07	LumA	0.296364	0.323212	Q2
TCGA-B6-A0I1	TCGA-B6-A0I1-01A-11R-A21T-07	Basal	0.297979	0.314398	Q2
TCGA-E9-A229	TCGA-E9-A229-01A-31R-A157-07	LumA	0.32951	0.310468	Q2
TCGA-BH-A0H7	TCGA-BH-A0H7-01A-13R-A056-07	LumA	0.100415	0.293145	Q2
TCGA-E9-A22H	TCGA-E9-A22H-01A-11R-A157-07	LumB	0.073426	0.285772	Q2
TCGA-E2-A10F	TCGA-E2-A10F-01A-11R-A10J-07	LumA	0.265121	0.278957	Q2
TCGA-E2-A1L6	TCGA-E2-A1L6-01A-11R-A13Q-07	LumA	0.458519	0.26891	Q2
TCGA-A8-A07I	TCGA-A8-A07I-01A-11R-A00Z-07	Her2	0.407548	0.264694	Q2
TCGA-A8-A08Z	TCGA-A8-A08Z-01A-21R-A00Z-07	LumA	0.430828	0.254208	Q2
TCGA-E2-A14T	TCGA-E2-A14T-01A-11R-A115-07	LumA	0.27122	0.253477	Q2
TCGA-B6-A0RI	TCGA-B6-A0RI-01A-11R-A056-07	LumA	0.184672	0.247713	Q2
TCGA-A8-A09I	TCGA-A8-A09I-01A-22R-A034-07	LumB	0.334251	0.229051	Q2
TCGA-B6-A3ZX	TCGA-B6-A3ZX-01A-11R-A239-07	Basal	0.33806	0.216926	Q2
TCGA-AC-A3OD	TCGA-AC-A3OD-01A-11R-A21T-07	LumA	0.316519	0.216439	Q2
TCGA-BH-A0DT	TCGA-BH-A0DT-01A-21R-A12D-07	LumA	0.360748	0.213811	Q2
TCGA-BH-A1FJ	TCGA-BH-A1FJ-01A-11R-A13Q-07	LumB	0.310502	0.212518	Q2
TCGA-D8-A27P	TCGA-D8-A27P-01A-11R-A16F-07	LumA	0.476924	0.200317	Q2
TCGA-BH-A204	TCGA-BH-A204-01A-11R-A157-07	LumB	0.351911	0.196423	Q2
TCGA-LL-A441	TCGA-LL-A441-01A-11R-A24H-07	Normal	0.398877	0.195686	Q2
TCGA-A7-A5ZW	TCGA-A7-A5ZW-01A-12R-A29R-07	LumA	0.48054	0.18345	Q2
TCGA-D8-A1XZ	TCGA-D8-A1XZ-01A-11R-A14M-07	LumB	0.187303	0.163448	Q2
TCGA-C8-A12Z	TCGA-C8-A12Z-01A-11R-A115-07	Her2	0.45948	0.162279	Q2
TCGA-A2-A04N	TCGA-A2-A04N-01A-11R-A115-07	LumA	0.356948	0.161853	Q2
TCGA-C8-A27A	TCGA-C8-A27A-01A-11R-A169-07	LumB	0.175462	0.160049	Q2
TCGA-D8-A1XD	TCGA-D8-A1XD-01A-11R-A14D-07	LumA	0.377605	0.159291	Q2
TCGA-A7-A0CH	TCGA-A7-A0CH-01A-21R-A00Z-07	LumA	0.526812	0.154355	Q2
TCGA-BH-A0DI	TCGA-BH-A0DI-01A-21R-A12P-07	LumA	0.150384	0.151241	Q2
TCGA-EW-A6SD	TCGA-EW-A6SD-01A-12R-A33J-07	Her2	0.373856	0.14933	Q2
TCGA-B6-A0IP	TCGA-B6-A0IP-01A-11R-A034-07	LumA	0.463583	0.132866	Q2
TCGA-BH-A0BZ	TCGA-BH-A0BZ-01A-31R-A12P-07	LumB	0.157478	0.113715	Q2
TCGA-D8-A1JE	TCGA-D8-A1JE-01A-11R-A13Q-07	LumB	0.092249	0.113431	Q2
TCGA-A2-A3KD	TCGA-A2-A3KD-01A-12R-A213-07	LumA	0.145277	0.102347	Q2
TCGA-A1-A0SH	TCGA-A1-A0SH-01A-11R-A084-07	LumA	0.106967	0.0962123	Q2
TCGA-BH-A1F5	TCGA-BH-A1F5-01A-12R-A13Q-07	LumA	0.369649	0.0852604	Q2
TCGA-E2-A1L9	TCGA-E2-A1L9-01A-11R-A13Q-07	LumA	0.228286	0.0747402	Q2
TCGA-AO-A12G	TCGA-AO-A12G-01A-11R-A10J-07	LumA	0.225508	0.0742286	Q2
TCGA-E2-A1LH	TCGA-E2-A1LH-01A-11R-A14D-07	Basal	0.273194	0.0610337	Q2
TCGA-EW-A2FR	TCGA-EW-A2FR-01A-11R-A21T-07	Her2	0.534717	0.0609028	Q2
TCGA-E2-A1IN	TCGA-E2-A1IN-01A-11R-A13Q-07	LumA	0.342291	0.0543728	Q2
TCGA-EW-A1J5	TCGA-EW-A1J5-01A-11R-A13Q-07	LumA	0.174094	0.0528396	Q2
TCGA-AR-A5QN	TCGA-AR-A5QN-01A-12R-A28M-07	LumA	0.227524	0.0516947	Q2
TCGA-E2-A15L	TCGA-E2-A15L-01A-11R-A12D-07	LumA	0.489785	0.0476581	Q2
TCGA-GM-A2DL	TCGA-GM-A2DL-01A-11R-A18M-07	LumA	0.308742	0.0336991	Q2
TCGA-AR-A2LL	TCGA-AR-A2LL-01A-11R-A180-07	LumB	0.386238	0.0323349	Q2
TCGA-BH-A18G	TCGA-BH-A18G-01A-11R-A12D-07	Basal	0.441482	0.0298632	Q2
TCGA-A2-A1FV	TCGA-A2-A1FV-01A-11R-A13Q-07	LumA	0.409791	-0.0093714	Q2
TCGA-E2-A152	TCGA-E2-A152-01A-11R-A12D-07	Her2	0.160382	-0.0108696	Q2
TCGA-E2-A10A	TCGA-E2-A10A-01A-21R-A115-07	LumA	0.187846	-0.0186132	Q2
TCGA-BH-A0BR	TCGA-BH-A0BR-01A-21R-A115-07	LumA	0.170388	-0.0191348	Q2
TCGA-A2-A4S3	TCGA-A2-A4S3-01A-21R-A266-07	LumB	0.077871	-0.022274	Q2
TCGA-A8-A09B	TCGA-A8-A09B-01A-11R-A00Z-07	LumA	0.21617	-0.0420898	Q2
TCGA-OL-A5RV	TCGA-OL-A5RV-01A-12R-A28M-07	LumA	0.51334	-0.0467931	Q2
TCGA-AN-A0XN	TCGA-AN-A0XN-01A-21R-A109-07	LumA	0.226544	-0.0618833	Q2
TCGA-E9-A1RF	TCGA-E9-A1RF-01A-11R-A157-07	LumA	0.218254	-0.0623448	Q2
TCGA-AN-A0FN	TCGA-AN-A0FN-01A-11R-A034-07	LumA	0.137601	-0.0662112	Q2
TCGA-BH-A0BQ	TCGA-BH-A0BQ-01A-21R-A115-07	LumA	0.37845	-0.0712722	Q2
TCGA-BH-A0HI	TCGA-BH-A0HI-01A-11R-A084-07	LumA	0.318231	-0.0843232	Q2
TCGA-AC-A3YI	TCGA-AC-A3YI-01A-21R-A239-07	Normal	0.118772	-0.0924829	Q2
TCGA-C8-A12P	TCGA-C8-A12P-01A-11R-A115-07	Her2	0.219223	-0.0928033	Q2
TCGA-A2-A04W	TCGA-A2-A04W-01A-31R-A115-07	Her2	0.366281	-0.11647	Q2
TCGA-B6-A0IG	TCGA-B6-A0IG-01A-11R-A034-07	LumA	0.170648	-0.122386	Q2
TCGA-EW-A1IX	TCGA-EW-A1IX-01A-12R-A144-07	LumA	0.09086	-0.148902	Q2
TCGA-E2-A1B6	TCGA-E2-A1B6-01A-31R-A12P-07	Basal	0.347429	-0.160559	Q2
TCGA-B6-A0IM	TCGA-B6-A0IM-01A-11R-A034-07	LumA	0.220365	-0.17869	Q2
TCGA-EW-A1J1	TCGA-EW-A1J1-01A-11R-A13Q-07	LumA	0.202521	-0.18075	Q2
TCGA-BH-A0EI	TCGA-BH-A0EI-01A-11R-A115-07	LumA	0.348156	-0.205464	Q2
TCGA-A7-A4SA	TCGA-A7-A4SA-01A-11R-A266-07	LumA	0.401279	-0.214711	Q2
TCGA-B6-A0IO	TCGA-B6-A0IO-01A-11R-A034-07	LumA	0.481485	-0.226689	Q2
TCGA-C8-A1HO	TCGA-C8-A1HO-01A-11R-A13Q-07	LumA	0.17363	-0.242654	Q2
TCGA-A8-A08B	TCGA-A8-A08B-01A-11R-A00Z-07	Her2	0.374033	-0.255951	Q2
TCGA-E9-A247	TCGA-E9-A247-01A-11R-A169-07	LumA	0.507995	-0.257711	Q2
TCGA-OL-A5RX	TCGA-OL-A5RX-01A-11R-A28M-07	LumA	0.209371	-0.258576	Q2
TCGA-A8-A09C	TCGA-A8-A09C-01A-11R-A00Z-07	LumB	0.272248	-0.268346	Q2
TCGA-A8-A076	TCGA-A8-A076-01A-21R-A00Z-07	LumB	0.480521	-0.269452	Q2
TCGA-AN-A0FW	TCGA-AN-A0FW-01A-11R-A034-07	LumA	0.420047	-0.292971	Q2
TCGA-D8-A140	TCGA-D8-A140-01A-11R-A115-07	LumA	0.486982	-0.303348	Q2
TCGA-A2-A0CW	TCGA-A2-A0CW-01A-21R-A115-07	LumB	0.356636	-0.304006	Q2
TCGA-A8-A08S	TCGA-A8-A08S-01A-11R-A034-07	LumB	0.211936	-0.311708	Q2
TCGA-A7-A13H	TCGA-A7-A13H-01A-11R-A22K-07	LumA	0.127079	-0.314496	Q2
TCGA-E9-A1R2	TCGA-E9-A1R2-01A-11R-A14D-07	LumA	0.206696	-0.322204	Q2
TCGA-A2-A0SW	TCGA-A2-A0SW-01A-11R-A084-07	LumB	0.370149	-0.338514	Q2
TCGA-BH-A0E6	TCGA-BH-A0E6-01A-11R-A034-07	Basal	0.122642	-0.34337	Q2
TCGA-E9-A1RE	TCGA-E9-A1RE-01A-11R-A157-07	LumB	0.295124	-0.343594	Q2
TCGA-A8-A09V	TCGA-A8-A09V-01A-11R-A034-07	LumA	0.489386	-0.35116	Q2
TCGA-A2-A4RY	TCGA-A2-A4RY-01A-31R-A266-07	Normal	0.394539	-0.38731	Q2
TCGA-AR-A1AN	TCGA-AR-A1AN-01A-11R-A12P-07	LumA	0.120535	-0.392239	Q2
TCGA-A8-A0A9	TCGA-A8-A0A9-01A-11R-A00Z-07	LumA	0.516197	-0.392258	Q2
TCGA-A8-A081	TCGA-A8-A081-01A-11R-A00Z-07	LumB	0.457165	-0.406196	Q2
TCGA-C8-A138	TCGA-C8-A138-01A-11R-A115-07	Her2	0.227137	-0.424087	Q2
TCGA-EW-A1OZ	TCGA-EW-A1OZ-01A-11R-A144-07	LumB	0.471	-0.428086	Q2
TCGA-BH-A0H6	TCGA-BH-A0H6-01A-21R-A056-07	LumA	0.512347	-0.441796	Q2
TCGA-E2-A14U	TCGA-E2-A14U-01A-11R-A22K-07	LumA	0.134285	-0.441967	Q2
TCGA-AO-A0J9	TCGA-AO-A0J9-01A-11R-A034-07	LumA	0.356308	-0.443742	Q2
TCGA-A8-A06X	TCGA-A8-A06X-01A-21R-A00Z-07	LumB	0.481939	-0.449374	Q2
TCGA-D8-A73X	TCGA-D8-A73X-01A-11R-A32P-07	LumA	0.09187	-0.492045	Q2
TCGA-E2-A1LB	TCGA-E2-A1LB-01A-11R-A144-07	Her2	0.363434	-0.496061	Q2
TCGA-A2-A0YC	TCGA-A2-A0YC-01A-11R-A109-07	LumA	0.306452	-0.501627	Q2
TCGA-E9-A245	TCGA-E9-A245-01A-22R-A16F-07	LumA	0.141394	-0.502755	Q2
TCGA-E2-A107	TCGA-E2-A107-01A-11R-A10J-07	LumA	0.139064	-0.533279	Q2
TCGA-E2-A1BD	TCGA-E2-A1BD-01A-11R-A12P-07	LumA	0.46139	-0.534525	Q2
TCGA-A2-A4RW	TCGA-A2-A4RW-01A-21R-A266-07	LumA	0.400188	-0.536704	Q2
TCGA-B6-A0RH	TCGA-B6-A0RH-01A-21R-A115-07	Her2	0.556142	-0.537435	Q2
TCGA-AC-A2QI	TCGA-AC-A2QI-01A-12R-A19W-07	LumA	0.434817	-0.547596	Q2
TCGA-BH-A0AY	TCGA-BH-A0AY-01A-21R-A00Z-07	LumA	0.502795	-0.559479	Q2
TCGA-A2-A04V	TCGA-A2-A04V-01A-21R-A034-07	LumA	0.198634	-0.672975	Q2
TCGA-D8-A1XF	TCGA-D8-A1XF-01A-11R-A14D-07	LumB	0.37809	-0.676718	Q2
TCGA-AO-A03P	TCGA-AO-A03P-01A-11R-A00Z-07	LumB	0.362218	-0.678269	Q2
TCGA-BH-A0DS	TCGA-BH-A0DS-01A-11R-A056-07	LumA	0.344665	-0.681198	Q2
TCGA-D8-A1X7	TCGA-D8-A1X7-01A-11R-A14M-07	LumB	0.104404	-0.696698	Q2
TCGA-A7-A5ZX	TCGA-A7-A5ZX-01A-12R-A29R-07	LumA	0.251641	-0.71442	Q2
TCGA-A2-A0CK	TCGA-A2-A0CK-01A-11R-A22K-07	LumA	0.492354	-0.7332	Q2
TCGA-PE-A5DC	TCGA-PE-A5DC-01A-12R-A27Q-07	LumA	0.364733	-0.742864	Q2
TCGA-AN-A0FL	TCGA-AN-A0FL-01A-11R-A034-07	Basal	0.103066	-0.74518	Q2
TCGA-AC-A2FM	TCGA-AC-A2FM-01A-11R-A19W-07	LumA	0.329379	-0.746133	Q2
TCGA-C8-A12N	TCGA-C8-A12N-01A-11R-A115-07	LumA	0.289805	-0.746323	Q2
TCGA-GM-A2DA	TCGA-GM-A2DA-01A-11R-A18M-07	LumA	0.1861	-0.757719	Q2
TCGA-C8-A12U	TCGA-C8-A12U-01A-11R-A115-07	LumB	0.431714	-0.765056	Q2
TCGA-AR-A1AS	TCGA-AR-A1AS-01A-11R-A12P-07	LumA	0.125285	-0.768233	Q2
TCGA-AN-A0AS	TCGA-AN-A0AS-01A-11R-A00Z-07	LumA	0.379855	-0.785565	Q2
TCGA-AC-A5XU	TCGA-AC-A5XU-01A-11R-A28M-07	LumA	0.175966	-0.809544	Q2
TCGA-AN-A0AK	TCGA-AN-A0AK-01A-21R-A00Z-07	LumB	0.07394	-0.816731	Q2
TCGA-BH-A1EN	TCGA-BH-A1EN-01A-11R-A13Q-07	Her2	0.459699	-0.822039	Q2
TCGA-GM-A5PV	TCGA-GM-A5PV-01A-11R-A28M-07	LumA	0.089594	-0.851857	Q2
TCGA-D8-A73U	TCGA-D8-A73U-01A-11R-A33J-07	LumA	0.250657	-0.863955	Q2
TCGA-OL-A66J	TCGA-OL-A66J-01A-11R-A29R-07	LumA	0.525851	-0.875543	Q2
TCGA-B6-A0IE	TCGA-B6-A0IE-01A-11R-A034-07	LumA	0.138527	-0.924437	Q2
TCGA-GM-A3XG	TCGA-GM-A3XG-01A-31R-A24H-07	LumA	0.084674	-0.971807	Q2
TCGA-E9-A6HE	TCGA-E9-A6HE-01A-11R-A31O-07	LumA	0.298431	-0.973614	Q2
TCGA-AC-A3EH	TCGA-AC-A3EH-01A-22R-A22K-07	LumA	0.409659	-0.981035	Q2
TCGA-B6-A0X0	TCGA-B6-A0X0-01A-21R-A115-07	LumA	0.486668	-1.00199	Q2
TCGA-B6-A0RM	TCGA-B6-A0RM-01A-11R-A084-07	LumA	0.237047	-1.0317	Q2
TCGA-A8-A085	TCGA-A8-A085-01A-11R-A00Z-07	LumB	0.326849	-1.05601	Q2
TCGA-BH-A0E7	TCGA-BH-A0E7-01A-11R-A034-07	LumA	0.102713	-1.12978	Q2
TCGA-BH-A6R9	TCGA-BH-A6R9-01A-21R-A32P-07	Normal	0.315309	-1.13539	Q2
TCGA-AN-A0XR	TCGA-AN-A0XR-01A-11R-A109-07	LumB	0.262966	-1.15787	Q2
TCGA-BH-A0BT	TCGA-BH-A0BT-01A-11R-A12P-07	LumA	0.470845	-1.1612	Q2
TCGA-E2-A15J	TCGA-E2-A15J-01A-11R-A12P-07	LumA	0.484186	-1.20303	Q2
TCGA-C8-A12Y	TCGA-C8-A12Y-01A-11R-A12D-07	LumA	0.156652	-1.21599	Q2
TCGA-A8-A093	TCGA-A8-A093-01A-11R-A00Z-07	LumA	0.474254	-1.23456	Q2
TCGA-AC-A3W6	TCGA-AC-A3W6-01A-12R-A22K-07	LumA	0.191427	-1.25005	Q2
TCGA-LD-A66U	TCGA-LD-A66U-01A-11R-A31O-07	LumA	0.352894	-1.28088	Q2
TCGA-AN-A0FZ	TCGA-AN-A0FZ-01A-11R-A034-07	LumA	0.346284	-1.34001	Q2
TCGA-E2-A15G	TCGA-E2-A15G-01A-11R-A12D-07	LumA	0.383979	-1.34944	Q2
TCGA-A7-A4SF	TCGA-A7-A4SF-01A-11R-A266-07	Her2	0.236022	-1.48618	Q2
TCGA-B6-A0IB	TCGA-B6-A0IB-01A-11R-A034-07	LumB	0.089892	-1.4991	Q2
TCGA-AR-A2LJ	TCGA-AR-A2LJ-01A-12R-A19W-07	LumA	0.489786	-1.50272	Q2
TCGA-AN-A0FT	TCGA-AN-A0FT-01A-11R-A034-07	LumA	0.296586	-1.62291	Q2
TCGA-A7-A3IZ	TCGA-A7-A3IZ-01A-11R-A213-07	LumA	0.369571	-1.64005	Q2
TCGA-BH-A0HW	TCGA-BH-A0HW-01A-11R-A034-07	LumB	0.16315	-1.69391	Q2
TCGA-E9-A54X	TCGA-E9-A54X-01A-11R-A266-07	LumB	0.199923	-1.89253	Q2
TCGA-OL-A66N	TCGA-OL-A66N-01A-12R-A31O-07	LumA	0.076483	-2.01001	Q2
TCGA-B6-A0IA	TCGA-B6-A0IA-01A-11R-A034-07	LumA	0.491903	-2.06094	Q2
TCGA-A8-A083	TCGA-A8-A083-01A-21R-A00Z-07	LumA	0.539741	-2.07265	Q2
TCGA-B6-A0IC	TCGA-B6-A0IC-01A-11R-A034-07	LumA	0.113852	-2.09751	Q2
TCGA-AC-A7VC	TCGA-AC-A7VC-01A-11R-A352-07	Basal	0.465546	-2.18749	Q2
TCGA-E2-A1B4	TCGA-E2-A1B4-01A-11R-A12P-07	LumA	0.449361	-2.49807	Q2
TCGA-V7-A7HQ	TCGA-V7-A7HQ-01A-11R-A33J-07	LumA	0.107792	-3.45996	Q2
TCGA-D8-A27F	TCGA-D8-A27F-01A-11R-A16F-07	Basal	-0.04707	2.12746	Q3
TCGA-BH-A0BW	TCGA-BH-A0BW-01A-11R-A115-07	Basal	-0.076322	1.75405	Q3
TCGA-A7-A26I	TCGA-A7-A26I-01A-11R-A169-07	Basal	-0.023788	1.75134	Q3
TCGA-AO-A0J4	TCGA-AO-A0J4-01A-11R-A034-07	Basal	-0.18448	1.7474	Q3
TCGA-D8-A1JL	TCGA-D8-A1JL-01A-11R-A13Q-07	Basal	0.056291	1.64263	Q3
TCGA-D8-A27M	TCGA-D8-A27M-01A-11R-A16F-07	Basal	-0.300365	1.63987	Q3
TCGA-E9-A244	TCGA-E9-A244-01A-11R-A169-07	Basal	-0.075685	1.55959	Q3
TCGA-E2-A1B1	TCGA-E2-A1B1-01A-21R-A12P-07	LumA	-0.114336	1.51118	Q3
TCGA-A7-A0CE	TCGA-A7-A0CE-01A-11R-A00Z-07	Basal	-0.043959	1.40616	Q3
TCGA-BH-A0B3	TCGA-BH-A0B3-01A-11R-A056-07	Basal	-0.200332	1.39342	Q3
TCGA-A2-A1G1	TCGA-A2-A1G1-01A-21R-A13Q-07	Basal	-0.153683	1.35313	Q3
TCGA-AR-A1AR	TCGA-AR-A1AR-01A-31R-A137-07	Basal	0.025485	1.32916	Q3
TCGA-E9-A243	TCGA-E9-A243-01A-21R-A169-07	Basal	0.011692	1.30598	Q3
TCGA-EW-A1P1	TCGA-EW-A1P1-01A-31R-A14D-07	Normal	-0.364465	1.2465	Q3
TCGA-A8-A097	TCGA-A8-A097-01A-11R-A034-07	LumA	-0.140316	1.21525	Q3
TCGA-E2-A15M	TCGA-E2-A15M-01A-11R-A12D-07	LumA	0.020238	1.18463	Q3
TCGA-D8-A1JM	TCGA-D8-A1JM-01A-11R-A13Q-07	Basal	-0.363497	1.16218	Q3
TCGA-B6-A0RT	TCGA-B6-A0RT-01A-21R-A084-07	Basal	0.020023	1.14227	Q3
TCGA-GM-A2DN	TCGA-GM-A2DN-01A-11R-A180-07	LumA	-0.191915	1.12757	Q3
TCGA-AR-A0U0	TCGA-AR-A0U0-01A-11R-A109-07	Basal	-0.219811	1.12655	Q3
TCGA-D8-A1JP	TCGA-D8-A1JP-01A-11R-A13Q-07	LumA	-0.290874	1.12619	Q3
TCGA-D8-A27V	TCGA-D8-A27V-01A-12R-A17B-07	LumA	0.001989	1.10566	Q3
TCGA-E2-A1B0	TCGA-E2-A1B0-01A-11R-A12P-07	Her2	-0.033142	1.08376	Q3
TCGA-BH-A0BA	TCGA-BH-A0BA-01A-11R-A056-07	LumA	-0.364044	0.990981	Q3
TCGA-A8-A07U	TCGA-A8-A07U-01A-11R-A034-07	Basal	-0.27775	0.977953	Q3
TCGA-A8-A07O	TCGA-A8-A07O-01A-11R-A00Z-07	Basal	-0.244464	0.974817	Q3
TCGA-C8-A26W	TCGA-C8-A26W-01A-11R-A16F-07	LumB	-0.060636	0.924538	Q3
TCGA-LL-A5YP	TCGA-LL-A5YP-01A-21R-A28M-07	Basal	-0.172157	0.906717	Q3
TCGA-AO-A0J6	TCGA-AO-A0J6-01A-11R-A034-07	Basal	-0.225354	0.877378	Q3
TCGA-AO-A12E	TCGA-AO-A12E-01A-11R-A10J-07	LumA	-0.344734	0.830572	Q3
TCGA-AO-A1KO	TCGA-AO-A1KO-01A-31R-A13Q-07	Normal	-0.378826	0.827935	Q3
TCGA-D8-A1Y0	TCGA-D8-A1Y0-01A-11R-A14M-07	LumA	-0.186152	0.826782	Q3
TCGA-D8-A1XS	TCGA-D8-A1XS-01A-11R-A14M-07	LumB	0.070995	0.785193	Q3
TCGA-AR-A5QP	TCGA-AR-A5QP-01A-11R-A28M-07	LumA	-0.128715	0.785139	Q3
TCGA-A7-A26H	TCGA-A7-A26H-01A-11R-A169-07	LumA	-0.163949	0.777614	Q3
TCGA-BH-A0DP	TCGA-BH-A0DP-01A-21R-A056-07	LumA	-0.110204	0.77653	Q3
TCGA-BH-A18M	TCGA-BH-A18M-01A-11R-A12D-07	LumA	0.034643	0.755833	Q3
TCGA-AR-A2LH	TCGA-AR-A2LH-01A-31R-A18M-07	Normal	-0.160422	0.744256	Q3
TCGA-BH-A18U	TCGA-BH-A18U-01A-21R-A12D-07	LumB	0.011811	0.735818	Q3
TCGA-AR-A24S	TCGA-AR-A24S-01A-11R-A169-07	LumB	-0.171404	0.735763	Q3
TCGA-A8-A06U	TCGA-A8-A06U-01A-11R-A00Z-07	LumA	-0.147959	0.727208	Q3
TCGA-A2-A259	TCGA-A2-A259-01A-11R-A16F-07	LumA	-0.254086	0.721476	Q3
TCGA-BH-A0E9	TCGA-BH-A0E9-01B-11R-A115-07	LumA	-0.074773	0.703659	Q3
TCGA-A2-A0T4	TCGA-A2-A0T4-01A-31R-A084-07	LumA	-0.139828	0.69851	Q3
TCGA-D8-A1JK	TCGA-D8-A1JK-01A-11R-A13Q-07	Basal	-0.200727	0.693084	Q3
TCGA-AO-A129	TCGA-AO-A129-01A-21R-A10J-07	Basal	-0.153203	0.689551	Q3
TCGA-E2-A15E	TCGA-E2-A15E-01A-11R-A12D-07	LumA	-0.026606	0.653135	Q3
TCGA-AQ-A1H3	TCGA-AQ-A1H3-01A-31R-A13Q-07	LumA	-0.054556	0.631539	Q3
TCGA-EW-A1P7	TCGA-EW-A1P7-01A-21R-A144-07	Normal	-0.16916	0.623235	Q3
TCGA-BH-A0RX	TCGA-BH-A0RX-01A-21R-A084-07	Basal	-0.084465	0.622666	Q3
TCGA-AR-A1AX	TCGA-AR-A1AX-01A-11R-A12P-07	LumA	-0.282635	0.622437	Q3
TCGA-AR-A24L	TCGA-AR-A24L-01A-11R-A169-07	LumA	0.009106	0.616347	Q3
TCGA-A2-A25E	TCGA-A2-A25E-01A-11R-A169-07	LumB	-0.053195	0.590694	Q3
TCGA-LL-A73Z	TCGA-LL-A73Z-01A-11R-A32P-07	Normal	-0.011203	0.590631	Q3
TCGA-D8-A1JD	TCGA-D8-A1JD-01A-11R-A13Q-07	LumB	-0.3419	0.59036	Q3
TCGA-OL-A5RY	TCGA-OL-A5RY-01A-21R-A28M-07	Normal	-0.007714	0.579686	Q3
TCGA-A8-A092	TCGA-A8-A092-01A-11R-A00Z-07	LumB	-0.077898	0.573283	Q3
TCGA-E9-A1NC	TCGA-E9-A1NC-01A-21R-A26B-07	Basal	-0.132078	0.572309	Q3
TCGA-AC-A2FG	TCGA-AC-A2FG-01A-11R-A17B-07	LumA	-0.140722	0.569307	Q3
TCGA-AC-A62X	TCGA-AC-A62X-01A-11R-A29R-07	Basal	0.045098	0.566975	Q3
TCGA-C8-A12O	TCGA-C8-A12O-01A-11R-A115-07	LumA	-0.282444	0.554916	Q3
TCGA-E9-A1RI	TCGA-E9-A1RI-01A-11R-A169-07	LumA	0.04642	0.53942	Q3
TCGA-A1-A0SN	TCGA-A1-A0SN-01A-11R-A144-07	LumB	-0.233752	0.526554	Q3
TCGA-A2-A3XT	TCGA-A2-A3XT-01A-11R-A22U-07	Basal	-0.247864	0.473467	Q3
TCGA-BH-A1FH	TCGA-BH-A1FH-01A-12R-A13Q-07	LumA	-0.214101	0.470464	Q3
TCGA-A1-A0SD	TCGA-A1-A0SD-01A-11R-A115-07	LumA	-0.338363	0.451169	Q3
TCGA-A7-A6VW	TCGA-A7-A6VW-01A-21R-A33J-07	Basal	0.04481	0.443193	Q3
TCGA-EW-A1J2	TCGA-EW-A1J2-01A-21R-A13Q-07	LumA	-0.055113	0.440529	Q3
TCGA-A2-A0EU	TCGA-A2-A0EU-01A-22R-A056-07	LumA	-0.241458	0.428445	Q3
TCGA-AN-A0FY	TCGA-AN-A0FY-01A-11R-A034-07	LumB	-0.023043	0.419585	Q3
TCGA-E9-A22A	TCGA-E9-A22A-01A-11R-A157-07	LumB	-0.320199	0.401753	Q3
TCGA-BH-A1EY	TCGA-BH-A1EY-01A-11R-A13Q-07	LumA	-0.259749	0.398749	Q3
TCGA-AC-A6IW	TCGA-AC-A6IW-01A-12R-A33J-07	Basal	-0.044753	0.395104	Q3
TCGA-A2-A0YD	TCGA-A2-A0YD-01A-11R-A109-07	LumA	-0.19339	0.366398	Q3
TCGA-BH-A0BD	TCGA-BH-A0BD-01A-11R-A034-07	LumB	-0.012651	0.363515	Q3
TCGA-A8-A07G	TCGA-A8-A07G-01A-11R-A034-07	LumA	0.009031	0.356387	Q3
TCGA-D8-A145	TCGA-D8-A145-01A-11R-A115-07	LumA	-0.263026	0.353931	Q3
TCGA-AO-A12A	TCGA-AO-A12A-01A-21R-A115-07	LumA	-0.11969	0.352107	Q3
TCGA-A8-A086	TCGA-A8-A086-01A-11R-A00Z-07	LumA	-0.226692	0.339431	Q3
TCGA-E2-A14Z	TCGA-E2-A14Z-01A-11R-A115-07	LumA	-0.068571	0.336927	Q3
TCGA-BH-A18I	TCGA-BH-A18I-01A-11R-A12D-07	LumA	-0.313501	0.336757	Q3
TCGA-BH-A0C0	TCGA-BH-A0C0-01A-21R-A056-07	LumB	-0.319534	0.33157	Q3
TCGA-C8-A130	TCGA-C8-A130-01A-31R-A115-07	LumB	-0.30566	0.321958	Q3
TCGA-A8-A09Q	TCGA-A8-A09Q-01A-11R-A00Z-07	LumB	0.00027	0.315234	Q3
TCGA-S3-A6ZF	TCGA-S3-A6ZF-01A-32R-A32P-07	LumB	-0.352561	0.283794	Q3
TCGA-A8-A08X	TCGA-A8-A08X-01A-21R-A00Z-07	Her2	-0.196091	0.26896	Q3
TCGA-D8-A1XY	TCGA-D8-A1XY-01A-11R-A14M-07	LumA	-0.133767	0.242317	Q3
TCGA-AC-A23G	TCGA-AC-A23G-01A-11R-A213-07	LumA	-0.110567	0.242248	Q3
TCGA-E2-A14Q	TCGA-E2-A14Q-01A-11R-A12D-07	LumA	-0.369942	0.239216	Q3
TCGA-BH-A0AU	TCGA-BH-A0AU-01A-11R-A12P-07	LumB	-0.379944	0.233283	Q3
TCGA-BH-A0HU	TCGA-BH-A0HU-01A-11R-A034-07	LumB	-0.216301	0.231969	Q3
TCGA-BH-A0BC	TCGA-BH-A0BC-01A-22R-A084-07	LumA	0.038594	0.220637	Q3
TCGA-GM-A2DB	TCGA-GM-A2DB-01A-31R-A18M-07	Her2	-0.243014	0.215097	Q3
TCGA-GM-A2DF	TCGA-GM-A2DF-01A-11R-A180-07	Basal	0.072037	0.212478	Q3
TCGA-A8-A08P	TCGA-A8-A08P-01A-11R-A00Z-07	LumB	0.034434	0.208959	Q3
TCGA-A7-A3IY	TCGA-A7-A3IY-01A-21R-A21T-07	LumA	-0.281864	0.174042	Q3
TCGA-AO-A0JF	TCGA-AO-A0JF-01A-11R-A056-07	LumA	-0.07391	0.172684	Q3
TCGA-A8-A09D	TCGA-A8-A09D-01A-11R-A00Z-07	LumA	-0.381951	0.172388	Q3
TCGA-A2-A0YT	TCGA-A2-A0YT-01A-11R-A109-07	LumB	-0.04547	0.149327	Q3
TCGA-E9-A22D	TCGA-E9-A22D-01A-11R-A157-07	LumB	-0.333366	0.140751	Q3
TCGA-A2-A0EN	TCGA-A2-A0EN-01A-13R-A084-07	LumA	-0.091358	0.138493	Q3
TCGA-A8-A09R	TCGA-A8-A09R-01A-11R-A00Z-07	LumB	-0.074639	0.114274	Q3
TCGA-AC-A3HN	TCGA-AC-A3HN-01A-11R-A213-07	LumA	-0.247839	0.108328	Q3
TCGA-E2-A2P5	TCGA-E2-A2P5-01A-11R-A19W-07	LumA	-0.18209	0.106776	Q3
TCGA-E9-A1N5	TCGA-E9-A1N5-01A-11R-A14D-07	LumA	0.022229	0.104788	Q3
TCGA-AN-A049	TCGA-AN-A049-01A-21R-A00Z-07	LumA	-0.306426	0.0972642	Q3
TCGA-LD-A74U	TCGA-LD-A74U-01A-13R-A33J-07	LumA	-0.243079	0.0947396	Q3
TCGA-GM-A2DD	TCGA-GM-A2DD-01A-11R-A180-07	Normal	-0.269946	0.0917952	Q3
TCGA-A2-A0EX	TCGA-A2-A0EX-01A-21R-A034-07	LumA	-0.008339	0.0907121	Q3
TCGA-A8-A07L	TCGA-A8-A07L-01A-11R-A00Z-07	LumB	-0.383775	0.0807782	Q3
TCGA-C8-A12W	TCGA-C8-A12W-01A-11R-A115-07	LumB	-0.025426	0.0724779	Q3
TCGA-BH-A0HP	TCGA-BH-A0HP-01A-12R-A084-07	LumA	-0.257376	0.0722733	Q3
TCGA-BH-A0BF	TCGA-BH-A0BF-01A-21R-A12P-07	LumB	-0.214248	0.0623452	Q3
TCGA-E2-A15C	TCGA-E2-A15C-01A-31R-A12D-07	LumA	-0.085003	0.0486449	Q3
TCGA-AR-A0TT	TCGA-AR-A0TT-01A-31R-A084-07	LumB	-0.028474	0.0388175	Q3
TCGA-E2-A10B	TCGA-E2-A10B-01A-11R-A10J-07	LumA	-0.320017	0.0324589	Q3
TCGA-A2-A0T6	TCGA-A2-A0T6-01A-11R-A084-07	LumA	-0.16986	0.0181664	Q3
TCGA-A8-A08J	TCGA-A8-A08J-01A-11R-A00Z-07	Her2	-0.255978	0.0142595	Q3
TCGA-B6-A2IU	TCGA-B6-A2IU-01A-32R-A18M-07	LumA	-0.24069	0.0134422	Q3
TCGA-A2-A04X	TCGA-A2-A04X-01A-21R-A034-07	Her2	0.05745	-0.00576051	Q3
TCGA-A1-A0SF	TCGA-A1-A0SF-01A-11R-A144-07	LumA	-0.180786	-0.0110402	Q3
TCGA-E2-A15S	TCGA-E2-A15S-01A-11R-A115-07	LumB	-0.025341	-0.0141569	Q3
TCGA-A2-A0T5	TCGA-A2-A0T5-01A-21R-A084-07	LumA	-0.056059	-0.0225071	Q3
TCGA-A2-A0EQ	TCGA-A2-A0EQ-01A-11R-A034-07	Her2	-0.132394	-0.0278734	Q3
TCGA-A2-A0D4	TCGA-A2-A0D4-01A-11R-A00Z-07	LumB	-0.154749	-0.0325659	Q3
TCGA-AC-A6IV	TCGA-AC-A6IV-01A-12R-A33J-07	LumA	-0.102928	-0.0427401	Q3
TCGA-C8-A273	TCGA-C8-A273-01A-11R-A16F-07	LumA	-0.260594	-0.0446389	Q3
TCGA-A2-A0YI	TCGA-A2-A0YI-01A-31R-A10J-07	LumA	-0.215523	-0.0496865	Q3
TCGA-C8-A1HE	TCGA-C8-A1HE-01A-11R-A13Q-07	LumA	-0.016025	-0.0512069	Q3
TCGA-E2-A1IJ	TCGA-E2-A1IJ-01A-11R-A144-07	LumA	-0.222354	-0.0513901	Q3
TCGA-AR-A1AP	TCGA-AR-A1AP-01A-11R-A12P-07	LumA	-0.130012	-0.055011	Q3
TCGA-C8-A1HL	TCGA-C8-A1HL-01A-11R-A137-07	LumB	0.036386	-0.0581172	Q3
TCGA-C8-A1HN	TCGA-C8-A1HN-01A-11R-A137-07	LumB	0.045718	-0.0602982	Q3
TCGA-E9-A1NF	TCGA-E9-A1NF-01A-11R-A14D-07	LumB	-0.327382	-0.06081	Q3
TCGA-A8-A08G	TCGA-A8-A08G-01A-11R-A00Z-07	LumB	-0.27936	-0.0618895	Q3
TCGA-A2-A0CV	TCGA-A2-A0CV-01A-31R-A115-07	LumA	-0.327619	-0.0719774	Q3
TCGA-EW-A1PA	TCGA-EW-A1PA-01A-11R-A144-07	LumA	-0.048026	-0.074552	Q3
TCGA-B6-A0RQ	TCGA-B6-A0RQ-01A-11R-A115-07	Normal	-0.252948	-0.0767839	Q3
TCGA-AR-A5QM	TCGA-AR-A5QM-01A-11R-A27Q-07	LumA	-0.289775	-0.0788851	Q3
TCGA-BH-A28O	TCGA-BH-A28O-01A-11R-A22K-07	Normal	-0.307216	-0.0854561	Q3
TCGA-E9-A22B	TCGA-E9-A22B-01A-11R-A157-07	LumA	-0.085446	-0.106213	Q3
TCGA-C8-A1HG	TCGA-C8-A1HG-01A-11R-A137-07	LumB	-0.014259	-0.111029	Q3
TCGA-A2-A0T1	TCGA-A2-A0T1-01A-21R-A084-07	Her2	-0.190377	-0.11464	Q3
TCGA-PE-A5DE	TCGA-PE-A5DE-01A-11R-A27Q-07	LumA	0.008374	-0.117328	Q3
TCGA-D8-A4Z1	TCGA-D8-A4Z1-01A-21R-A266-07	LumA	-0.229729	-0.121791	Q3
TCGA-BH-A0C3	TCGA-BH-A0C3-01A-21R-A12P-07	LumB	-0.211827	-0.126116	Q3
TCGA-E2-A15P	TCGA-E2-A15P-01A-11R-A115-07	LumA	-0.377913	-0.131409	Q3
TCGA-BH-A1ET	TCGA-BH-A1ET-01A-11R-A137-07	LumA	-0.195378	-0.136057	Q3
TCGA-E2-A15H	TCGA-E2-A15H-01A-11R-A12D-07	LumA	-0.037397	-0.137863	Q3
TCGA-E2-A14P	TCGA-E2-A14P-01A-31R-A12D-07	Her2	-0.234114	-0.144009	Q3
TCGA-D8-A1XR	TCGA-D8-A1XR-01A-11R-A14M-07	LumB	-0.016304	-0.150577	Q3
TCGA-BH-A0B4	TCGA-BH-A0B4-01A-11R-A00Z-07	LumA	-0.178083	-0.163684	Q3
TCGA-B6-A0WS	TCGA-B6-A0WS-01A-11R-A115-07	LumA	-0.088788	-0.187818	Q3
TCGA-BH-A0HQ	TCGA-BH-A0HQ-01A-11R-A034-07	LumA	-0.299093	-0.194841	Q3
TCGA-E2-A1LA	TCGA-E2-A1LA-01A-11R-A144-07	LumA	0.005382	-0.196961	Q3
TCGA-E2-A154	TCGA-E2-A154-01A-11R-A115-07	LumA	-0.144327	-0.19967	Q3
TCGA-GM-A3XN	TCGA-GM-A3XN-01A-12R-A22U-07	LumA	-0.008676	-0.20721	Q3
TCGA-E2-A1IE	TCGA-E2-A1IE-01A-11R-A13Q-07	LumA	-0.197557	-0.20839	Q3
TCGA-A2-A0CU	TCGA-A2-A0CU-01A-12R-A034-07	LumA	-0.113974	-0.213871	Q3
TCGA-BH-A0EB	TCGA-BH-A0EB-01A-11R-A034-07	LumA	0.049937	-0.217259	Q3
TCGA-AQ-A0Y5	TCGA-AQ-A0Y5-01A-11R-A14M-07	LumA	-0.059103	-0.221381	Q3
TCGA-A1-A0SQ	TCGA-A1-A0SQ-01A-21R-A144-07	LumA	-0.323737	-0.224019	Q3
TCGA-E9-A1NI	TCGA-E9-A1NI-01A-11R-A14D-07	LumB	-0.068875	-0.231619	Q3
TCGA-E2-A1IF	TCGA-E2-A1IF-01A-11R-A144-07	LumA	-0.151836	-0.247617	Q3
TCGA-EW-A6SB	TCGA-EW-A6SB-01A-12R-A32P-07	Basal	-0.22677	-0.250078	Q3
TCGA-OL-A5D6	TCGA-OL-A5D6-01A-21R-A27Q-07	Normal	-0.216766	-0.253313	Q3
TCGA-A2-A04Y	TCGA-A2-A04Y-01A-21R-A034-07	LumB	-0.043094	-0.253576	Q3
TCGA-A2-A3XZ	TCGA-A2-A3XZ-01A-42R-A239-07	Her2	-0.332137	-0.254668	Q3
TCGA-E9-A2JS	TCGA-E9-A2JS-01A-11R-A180-07	LumB	-0.220759	-0.269527	Q3
TCGA-AC-A3W5	TCGA-AC-A3W5-01A-11R-A22K-07	Her2	-0.269284	-0.270066	Q3
TCGA-A8-A08T	TCGA-A8-A08T-01A-21R-A00Z-07	LumA	0.019259	-0.272375	Q3
TCGA-D8-A27R	TCGA-D8-A27R-01A-11R-A16F-07	LumB	-0.02296	-0.274963	Q3
TCGA-AR-A1AM	TCGA-AR-A1AM-01A-41R-A22K-07	LumA	-0.30853	-0.295201	Q3
TCGA-AC-A3W7	TCGA-AC-A3W7-01A-11R-A22K-07	LumA	-0.17305	-0.296207	Q3
TCGA-E9-A22E	TCGA-E9-A22E-01A-11R-A157-07	LumB	-0.175325	-0.296826	Q3
TCGA-B6-A0X7	TCGA-B6-A0X7-01A-11R-A10J-07	LumA	0.001585	-0.30271	Q3
TCGA-BH-A1FD	TCGA-BH-A1FD-01A-11R-A13Q-07	LumB	-0.218675	-0.321143	Q3
TCGA-E9-A1NA	TCGA-E9-A1NA-01A-11R-A144-07	LumB	-0.182433	-0.330927	Q3
TCGA-AC-A5EH	TCGA-AC-A5EH-01A-11R-A28M-07	Her2	-0.018036	-0.340326	Q3
TCGA-E9-A1RA	TCGA-E9-A1RA-01A-11R-A14D-07	LumA	-0.196531	-0.365667	Q3
TCGA-B6-A0IH	TCGA-B6-A0IH-01A-11R-A115-07	LumA	-0.079	-0.367626	Q3
TCGA-BH-A42V	TCGA-BH-A42V-01A-11R-A24H-07	LumA	-0.238306	-0.374275	Q3
TCGA-E2-A15K	TCGA-E2-A15K-01A-11R-A12P-07	LumB	-0.132325	-0.374512	Q3
TCGA-BH-A0BV	TCGA-BH-A0BV-01A-11R-A00Z-07	LumA	-0.138461	-0.381052	Q3
TCGA-D8-A1XG	TCGA-D8-A1XG-01A-11R-A14D-07	LumA	-0.353911	-0.388112	Q3
TCGA-GI-A2C8	TCGA-GI-A2C8-01A-11R-A16F-07	LumA	-0.216904	-0.394101	Q3
TCGA-AR-A0TY	TCGA-AR-A0TY-01A-12R-A115-07	LumB	-0.166541	-0.396711	Q3
TCGA-E2-A1L8	TCGA-E2-A1L8-01A-11R-A13Q-07	LumA	-0.253755	-0.40272	Q3
TCGA-A2-A0ER	TCGA-A2-A0ER-01A-21R-A034-07	LumA	-0.095248	-0.410444	Q3
TCGA-AN-A0XT	TCGA-AN-A0XT-01A-11R-A109-07	LumA	-0.080437	-0.411184	Q3
TCGA-AC-A62Y	TCGA-AC-A62Y-01A-11R-A29R-07	LumA	-0.350032	-0.413089	Q3
TCGA-BH-A0EA	TCGA-BH-A0EA-01A-11R-A115-07	LumA	-0.337454	-0.429906	Q3
TCGA-E2-A15D	TCGA-E2-A15D-01A-11R-A115-07	LumA	0.045396	-0.431799	Q3
TCGA-GM-A2DK	TCGA-GM-A2DK-01A-21R-A180-07	LumA	0.051282	-0.451502	Q3
TCGA-A7-A3J0	TCGA-A7-A3J0-01A-11R-A213-07	LumA	-0.231241	-0.452715	Q3
TCGA-AN-A0FV	TCGA-AN-A0FV-01A-11R-A00Z-07	Her2	-0.098945	-0.463203	Q3
TCGA-EW-A1P3	TCGA-EW-A1P3-01A-11R-A144-07	LumA	-0.035563	-0.463573	Q3
TCGA-B6-A0RO	TCGA-B6-A0RO-01A-22R-A084-07	LumA	-0.177682	-0.470839	Q3
TCGA-AC-A3BB	TCGA-AC-A3BB-01A-21R-A19W-07	LumA	-0.315949	-0.484543	Q3
TCGA-A7-A0CD	TCGA-A7-A0CD-01A-11R-A00Z-07	LumA	-0.068149	-0.48559	Q3
TCGA-EW-A1P5	TCGA-EW-A1P5-01A-11R-A144-07	LumA	-0.064364	-0.496912	Q3
TCGA-AN-A046	TCGA-AN-A046-01A-21R-A034-07	LumA	-0.385723	-0.516238	Q3
TCGA-E2-A153	TCGA-E2-A153-01A-12R-A12D-07	LumA	-0.146258	-0.517153	Q3
TCGA-E2-A1IL	TCGA-E2-A1IL-01A-11R-A14D-07	LumA	-0.209289	-0.519148	Q3
TCGA-E2-A570	TCGA-E2-A570-01A-11R-A29R-07	LumA	-0.214207	-0.526828	Q3
TCGA-AR-A2LE	TCGA-AR-A2LE-01A-11R-A180-07	LumA	-0.322117	-0.529367	Q3
TCGA-E2-A574	TCGA-E2-A574-01A-11R-A29R-07	Basal	-0.291283	-0.553488	Q3
TCGA-AC-A6NO	TCGA-AC-A6NO-01A-12R-A33J-07	LumA	0.037473	-0.56044	Q3
TCGA-B6-A401	TCGA-B6-A401-01A-11R-A239-07	LumA	0.033154	-0.565871	Q3
TCGA-A2-A04R	TCGA-A2-A04R-01A-41R-A109-07	LumB	-0.253217	-0.573924	Q3
TCGA-E9-A3HO	TCGA-E9-A3HO-01A-11R-A213-07	LumB	-0.192984	-0.588566	Q3
TCGA-EW-A1P6	TCGA-EW-A1P6-01A-11R-A144-07	LumA	-0.030897	-0.610664	Q3
TCGA-A7-A0D9	TCGA-A7-A0D9-01A-31R-A056-07	LumA	-0.19815	-0.645255	Q3
TCGA-A8-A09T	TCGA-A8-A09T-01A-11R-A00Z-07	LumA	-0.196062	-0.657917	Q3
TCGA-LQ-A4E4	TCGA-LQ-A4E4-01A-11R-A266-07	LumA	-0.283736	-0.675752	Q3
TCGA-E9-A249	TCGA-E9-A249-01A-11R-A169-07	LumB	-0.227306	-0.690517	Q3
TCGA-A2-A0EM	TCGA-A2-A0EM-01A-11R-A034-07	LumA	-0.180369	-0.702919	Q3
TCGA-AO-A1KP	TCGA-AO-A1KP-01A-11R-A13Q-07	LumB	-0.265566	-0.705124	Q3
TCGA-B6-A0RP	TCGA-B6-A0RP-01A-21R-A084-07	LumA	-0.13379	-0.76254	Q3
TCGA-GM-A2DM	TCGA-GM-A2DM-01A-11R-A180-07	LumA	-0.308735	-0.769053	Q3
TCGA-A7-A426	TCGA-A7-A426-01A-22R-A24H-07	LumA	-0.327362	-0.7759	Q3
TCGA-A2-A0CP	TCGA-A2-A0CP-01A-11R-A034-07	LumA	-0.161418	-0.785072	Q3
TCGA-B6-A1KI	TCGA-B6-A1KI-01A-11R-A14M-07	LumA	-0.347542	-0.793027	Q3
TCGA-AO-A1KQ	TCGA-AO-A1KQ-01A-11R-A13Q-07	LumB	0.072914	-0.807652	Q3
TCGA-BH-A0BS	TCGA-BH-A0BS-01A-11R-A12P-07	LumA	-0.309067	-0.824354	Q3
TCGA-D8-A3Z6	TCGA-D8-A3Z6-01A-11R-A239-07	LumA	0.042705	-0.843477	Q3
TCGA-A8-A08A	TCGA-A8-A08A-01A-11R-A32Y-07	LumA	-0.329433	-0.874855	Q3
TCGA-AN-A0XP	TCGA-AN-A0XP-01A-11R-A109-07	LumA	-0.169732	-0.884145	Q3
TCGA-A7-A4SB	TCGA-A7-A4SB-01A-21R-A266-07	LumA	-0.130173	-0.888299	Q3
TCGA-B6-A408	TCGA-B6-A408-01A-12R-A24H-07	LumA	-0.256259	-0.964979	Q3
TCGA-A7-A425	TCGA-A7-A425-01A-11R-A24H-07	LumA	-0.115373	-0.970201	Q3
TCGA-A2-A0CS	TCGA-A2-A0CS-01A-11R-A115-07	LumA	-0.260655	-0.972386	Q3
TCGA-AO-A1KR	TCGA-AO-A1KR-01A-12R-A144-07	Basal	0.02712	-0.978075	Q3
TCGA-A8-A07S	TCGA-A8-A07S-01A-11R-A034-07	LumB	-0.04276	-1.02553	Q3
TCGA-B6-A40C	TCGA-B6-A40C-01A-11R-A239-07	LumA	-0.113278	-1.08339	Q3
TCGA-BH-A0W3	TCGA-BH-A0W3-01A-11R-A109-07	LumB	-0.208576	-1.15374	Q3
TCGA-LL-A5YL	TCGA-LL-A5YL-01A-12R-A29R-07	LumA	0.009091	-1.16818	Q3
TCGA-B6-A0WZ	TCGA-B6-A0WZ-01A-11R-A109-07	LumA	-0.053208	-1.19921	Q3
TCGA-E2-A56Z	TCGA-E2-A56Z-01A-12R-A29R-07	LumB	-0.222992	-1.24418	Q3
TCGA-B6-A0X5	TCGA-B6-A0X5-01A-21R-A109-07	LumB	-0.333166	-1.26063	Q3
TCGA-B6-A0I5	TCGA-B6-A0I5-01A-11R-A034-07	LumA	0.045996	-1.27299	Q3
TCGA-E2-A14S	TCGA-E2-A14S-01A-11R-A12D-07	LumB	-0.189034	-1.31137	Q3
TCGA-GM-A2DO	TCGA-GM-A2DO-01A-11R-A18M-07	LumB	-0.245282	-1.39765	Q3
TCGA-PE-A5DD	TCGA-PE-A5DD-01A-12R-A27Q-07	LumA	-0.315004	-1.47756	Q3
TCGA-D8-A1XC	TCGA-D8-A1XC-01A-11R-A14D-07	LumA	-0.379759	-1.53897	Q3
TCGA-B6-A0X4	TCGA-B6-A0X4-01A-11R-A109-07	LumA	-0.228452	-1.59992	Q3
TCGA-BH-A5J0	TCGA-BH-A5J0-01A-11R-A27Q-07	LumA	-0.356904	-1.61851	Q3
TCGA-E2-A14O	TCGA-E2-A14O-01A-31R-A115-07	LumB	-0.303292	-1.64877	Q3
TCGA-B6-A0RL	TCGA-B6-A0RL-01A-11R-A084-07	LumB	-0.388735	-1.697	Q3
TCGA-AO-A126	TCGA-AO-A126-01A-11R-A10J-07	LumA	-0.224998	-1.72277	Q3
TCGA-AC-A3TM	TCGA-AC-A3TM-01A-11R-A22K-07	LumA	0.025971	-2.16017	Q3
TCGA-A2-A4S0	TCGA-A2-A4S0-01A-21R-A266-07	LumA	-0.013218	-2.40707	Q3
TCGA-AC-A3QQ	TCGA-AC-A3QQ-01A-11R-A22K-07	LumA	-0.253132	-2.48578	Q3
TCGA-AO-A125	TCGA-AO-A125-01A-11R-A10J-07	LumA	-0.140758	-2.51428	Q3
TCGA-LL-A7SZ	TCGA-LL-A7SZ-01A-32R-A352-07	LumA	-0.17083	-2.63018	Q3
TCGA-LL-A6FQ	TCGA-LL-A6FQ-01A-11R-A31O-07	LumA	-0.219014	-2.85748	Q3
TCGA-D8-A1JS	TCGA-D8-A1JS-01A-11R-A13Q-07	LumA	-0.333106	-3.04955	Q3
TCGA-A7-A56D	TCGA-A7-A56D-01A-11R-A27Q-07	LumA	-0.253189	-4.53542	Q3
TCGA-D8-A1XK	TCGA-D8-A1XK-01A-21R-A14M-07	Basal	-1.44749	1.91739	Q4
TCGA-E2-A159	TCGA-E2-A159-01A-11R-A115-07	Basal	-0.892208	1.77307	Q4
TCGA-C8-A26Y	TCGA-C8-A26Y-01A-11R-A16F-07	Her2	-0.667027	1.41924	Q4
TCGA-AR-A24W	TCGA-AR-A24W-01A-11R-A169-07	LumA	-0.555577	1.40743	Q4
TCGA-AR-A1AJ	TCGA-AR-A1AJ-01A-21R-A12P-07	Basal	-0.407261	1.37353	Q4
TCGA-D8-A1JG	TCGA-D8-A1JG-01B-11R-A13Q-07	Her2	-0.776659	1.30941	Q4
TCGA-AR-A254	TCGA-AR-A254-01A-21R-A169-07	Her2	-0.398277	1.19734	Q4
TCGA-AO-A0JD	TCGA-AO-A0JD-01A-11R-A056-07	LumB	-0.463726	1.15774	Q4
TCGA-B6-A0IK	TCGA-B6-A0IK-01A-12R-A056-07	Her2	-0.427736	1.11562	Q4
TCGA-AR-A24H	TCGA-AR-A24H-01A-11R-A169-07	LumB	-0.476678	1.08778	Q4
TCGA-E2-A1AZ	TCGA-E2-A1AZ-01A-11R-A12P-07	Basal	-0.813322	1.06045	Q4
TCGA-AR-A24P	TCGA-AR-A24P-01A-11R-A169-07	LumA	-0.603682	1.02503	Q4
TCGA-A2-A25F	TCGA-A2-A25F-01A-11R-A169-07	Basal	-1.15134	0.909335	Q4
TCGA-A2-A0YK	TCGA-A2-A0YK-01A-22R-A109-07	Normal	-0.497275	0.890019	Q4
TCGA-E9-A1RB	TCGA-E9-A1RB-01A-11R-A157-07	LumB	-0.840421	0.868598	Q4
TCGA-BH-A18R	TCGA-BH-A18R-01A-11R-A12D-07	Her2	-1.25114	0.865198	Q4
TCGA-AR-A1AQ	TCGA-AR-A1AQ-01A-11R-A12P-07	Basal	-0.773818	0.84571	Q4
TCGA-E9-A1RC	TCGA-E9-A1RC-01A-11R-A157-07	LumA	-0.568827	0.838772	Q4
TCGA-JL-A3YW	TCGA-JL-A3YW-01A-12R-A239-07	Her2	-0.696758	0.808804	Q4
TCGA-BH-A8FZ	TCGA-BH-A8FZ-01A-11R-A352-07	Normal	-0.723764	0.796926	Q4
TCGA-AO-A128	TCGA-AO-A128-01A-11R-A10J-07	Basal	-0.537587	0.795865	Q4
TCGA-E2-A150	TCGA-E2-A150-01A-11R-A12D-07	Basal	-0.506435	0.772192	Q4
TCGA-AR-A0U2	TCGA-AR-A0U2-01A-11R-A109-07	LumB	-0.418835	0.771558	Q4
TCGA-AR-A2LQ	TCGA-AR-A2LQ-01A-22R-A18M-07	Normal	-0.722326	0.730837	Q4
TCGA-AN-A0XV	TCGA-AN-A0XV-01A-11R-A109-07	LumA	-0.46503	0.728511	Q4
TCGA-D8-A27I	TCGA-D8-A27I-01A-11R-A16F-07	LumA	-0.391193	0.728381	Q4
TCGA-E2-A108	TCGA-E2-A108-01A-13R-A10J-07	Normal	-0.823178	0.72687	Q4
TCGA-BH-A1EU	TCGA-BH-A1EU-01A-11R-A137-07	LumA	-0.731021	0.724331	Q4
TCGA-AC-A2FB	TCGA-AC-A2FB-01A-11R-A17B-07	LumA	-0.674423	0.70557	Q4
TCGA-AO-A03U	TCGA-AO-A03U-01B-21R-A10J-07	Normal	-1.04803	0.635458	Q4
TCGA-C8-A1HI	TCGA-C8-A1HI-01A-11R-A137-07	LumA	-0.445804	0.631435	Q4
TCGA-E9-A3QA	TCGA-E9-A3QA-01A-61R-A22K-07	Basal	-1.08316	0.598951	Q4
TCGA-AC-A2FF	TCGA-AC-A2FF-01A-11R-A17B-07	LumA	-0.439205	0.561647	Q4
TCGA-A7-A0CG	TCGA-A7-A0CG-01A-12R-A056-07	LumA	-0.452593	0.541126	Q4
TCGA-E9-A1QZ	TCGA-E9-A1QZ-01A-21R-A169-07	LumA	-1.8184	0.53933	Q4
TCGA-A8-A0A7	TCGA-A8-A0A7-01A-11R-A00Z-07	Her2	-1.17784	0.519431	Q4
TCGA-C8-A3M7	TCGA-C8-A3M7-01A-12R-A21T-07	LumA	-1.23574	0.512426	Q4
TCGA-A2-A0YF	TCGA-A2-A0YF-01A-21R-A109-07	LumA	-0.559902	0.501338	Q4
TCGA-B6-A0X1	TCGA-B6-A0X1-01A-11R-A109-07	Basal	-1.16764	0.497817	Q4
TCGA-AN-A0AM	TCGA-AN-A0AM-01A-11R-A034-07	LumB	-0.400298	0.491369	Q4
TCGA-A8-A08I	TCGA-A8-A08I-01A-11R-A00Z-07	LumB	-0.574569	0.486216	Q4
TCGA-AC-A2FO	TCGA-AC-A2FO-01A-11R-A180-07	LumA	-0.808029	0.472222	Q4
TCGA-AO-A0JJ	TCGA-AO-A0JJ-01A-11R-A056-07	LumA	-0.936959	0.453839	Q4
TCGA-A8-A094	TCGA-A8-A094-01A-11R-A00Z-07	Her2	-1.2399	0.44694	Q4
TCGA-D8-A1JC	TCGA-D8-A1JC-01A-11R-A13Q-07	LumB	-0.840016	0.4319	Q4
TCGA-BH-A0HX	TCGA-BH-A0HX-01A-21R-A056-07	LumA	-0.759905	0.423764	Q4
TCGA-A7-A6VX	TCGA-A7-A6VX-01A-12R-A33J-07	LumB	-0.917126	0.404684	Q4
TCGA-BH-A0DE	TCGA-BH-A0DE-01A-11R-A115-07	LumA	-0.612319	0.395576	Q4
TCGA-AR-A2LN	TCGA-AR-A2LN-01A-21R-A18M-07	LumA	-0.947114	0.383423	Q4
TCGA-E2-A3DX	TCGA-E2-A3DX-01A-21R-A213-07	LumA	-0.774466	0.376538	Q4
TCGA-LL-A5YO	TCGA-LL-A5YO-01A-21R-A28M-07	Her2	-0.510958	0.368475	Q4
TCGA-A8-A06O	TCGA-A8-A06O-01A-11R-A00Z-07	LumB	-0.978424	0.359105	Q4
TCGA-AN-A0FS	TCGA-AN-A0FS-01A-11R-A034-07	LumA	-0.525468	0.342377	Q4
TCGA-A8-A0A4	TCGA-A8-A0A4-01A-11R-A00Z-07	LumA	-0.496602	0.338725	Q4
TCGA-D8-A1JB	TCGA-D8-A1JB-01A-11R-A13Q-07	LumA	-0.423406	0.336613	Q4
TCGA-A2-A1G0	TCGA-A2-A1G0-01A-11R-A13Q-07	LumA	-1.08035	0.335304	Q4
TCGA-AR-A1AK	TCGA-AR-A1AK-01A-21R-A12P-07	LumA	-0.900649	0.326764	Q4
TCGA-GM-A3XL	TCGA-GM-A3XL-01A-11R-A22U-07	Basal	-1.23979	0.318629	Q4
TCGA-BH-A0HK	TCGA-BH-A0HK-01A-11R-A056-07	LumA	-1.86271	0.310539	Q4
TCGA-D8-A1JF	TCGA-D8-A1JF-01A-11R-A13Q-07	Her2	-0.92176	0.287213	Q4
TCGA-BH-A209	TCGA-BH-A209-01A-11R-A157-07	LumB	-0.910218	0.278042	Q4
TCGA-OK-A5Q2	TCGA-OK-A5Q2-01A-11R-A27Q-07	LumA	-0.54857	0.273844	Q4
TCGA-A8-A09W	TCGA-A8-A09W-01A-11R-A00Z-07	LumB	-0.787928	0.272262	Q4
TCGA-A2-A0CL	TCGA-A2-A0CL-01A-11R-A115-07	Normal	-0.944919	0.256002	Q4
TCGA-AR-A0TQ	TCGA-AR-A0TQ-01A-11R-A084-07	LumB	-0.755327	0.251117	Q4
TCGA-OL-A5RW	TCGA-OL-A5RW-01A-11R-A28M-07	Basal	-0.394974	0.213217	Q4
TCGA-A2-A3Y0	TCGA-A2-A3Y0-01A-11R-A239-07	Basal	-0.490004	0.206559	Q4
TCGA-BH-A0H5	TCGA-BH-A0H5-01A-21R-A115-07	LumA	-0.973217	0.203583	Q4
TCGA-EW-A1PE	TCGA-EW-A1PE-01A-11R-A144-07	LumA	-0.556504	0.197664	Q4
TCGA-BH-A0E1	TCGA-BH-A0E1-01A-11R-A056-07	LumA	-0.778463	0.192817	Q4
TCGA-E9-A1N4	TCGA-E9-A1N4-01A-11R-A14M-07	LumA	-0.610989	0.156404	Q4
TCGA-BH-A0AZ	TCGA-BH-A0AZ-01A-21R-A12P-07	LumA	-0.508258	0.153967	Q4
TCGA-BH-A0DV	TCGA-BH-A0DV-01A-21R-A12P-07	LumA	-0.683808	0.143653	Q4
TCGA-A2-A0SU	TCGA-A2-A0SU-01A-11R-A084-07	LumA	-1.2045	0.133671	Q4
TCGA-A2-A25D	TCGA-A2-A25D-01A-12R-A16F-07	LumA	-0.890092	0.127055	Q4
TCGA-A8-A075	TCGA-A8-A075-01A-11R-A084-07	LumB	-0.447286	0.125304	Q4
TCGA-B6-A0WV	TCGA-B6-A0WV-01A-11R-A109-07	LumB	-0.569033	0.0615538	Q4
TCGA-A2-A0YH	TCGA-A2-A0YH-01A-11R-A109-07	LumB	-1.49837	0.0605884	Q4
TCGA-AR-A24N	TCGA-AR-A24N-01A-11R-A169-07	LumB	-1.2467	0.0522808	Q4
TCGA-BH-A0W5	TCGA-BH-A0W5-01A-11R-A109-07	LumA	-0.509736	0.0392099	Q4
TCGA-BH-A18H	TCGA-BH-A18H-01A-11R-A12D-07	LumA	-0.741122	0.031879	Q4
TCGA-AR-A24V	TCGA-AR-A24V-01A-21R-A169-07	LumA	-0.529776	0.0232135	Q4
TCGA-D8-A1XU	TCGA-D8-A1XU-01A-11R-A14M-07	LumA	-0.522615	0.01249	Q4
TCGA-A8-A090	TCGA-A8-A090-01A-11R-A00Z-07	LumA	-1.99857	-0.000482102	Q4
TCGA-A7-A0DB	TCGA-A7-A0DB-01A-11R-A00Z-07	LumA	-0.462175	-0.00188939	Q4
TCGA-BH-A0E0	TCGA-BH-A0E0-01A-11R-A056-07	Basal	-0.960857	-0.0378428	Q4
TCGA-JL-A3YX	TCGA-JL-A3YX-01A-11R-A22U-07	LumA	-0.405109	-0.0430501	Q4
TCGA-AN-A0FF	TCGA-AN-A0FF-01A-11R-A034-07	LumB	-0.560086	-0.0503597	Q4
TCGA-A8-A08H	TCGA-A8-A08H-01A-21R-A00Z-07	Normal	-1.36543	-0.0515148	Q4
TCGA-A2-A0CT	TCGA-A2-A0CT-01A-31R-A056-07	LumA	-1.38109	-0.0541814	Q4
TCGA-AR-A1AW	TCGA-AR-A1AW-01A-21R-A12P-07	LumB	-1.01773	-0.0652508	Q4
TCGA-E2-A15F	TCGA-E2-A15F-01A-11R-A115-07	LumA	-1.20226	-0.0654464	Q4
TCGA-AO-A03O	TCGA-AO-A03O-01A-11R-A00Z-07	LumB	-1.43331	-0.0669348	Q4
TCGA-D8-A1X9	TCGA-D8-A1X9-01A-12R-A157-07	LumA	-0.396921	-0.0752738	Q4
TCGA-LD-A7W6	TCGA-LD-A7W6-01A-81R-A352-07	LumA	-0.537482	-0.0769437	Q4
TCGA-BH-A0AW	TCGA-BH-A0AW-01A-11R-A056-07	Her2	-0.6355	-0.0779851	Q4
TCGA-BH-A1EV	TCGA-BH-A1EV-01A-11R-A137-07	Her2	-1.10903	-0.0851859	Q4
TCGA-E9-A1R0	TCGA-E9-A1R0-01A-22R-A16F-07	LumA	-0.403361	-0.0873917	Q4
TCGA-AO-A1KT	TCGA-AO-A1KT-01A-11R-A13Q-07	LumB	-0.434889	-0.104899	Q4
TCGA-A2-A0SV	TCGA-A2-A0SV-01A-11R-A084-07	LumB	-0.882483	-0.105864	Q4
TCGA-E2-A155	TCGA-E2-A155-01A-11R-A12D-07	LumB	-0.677506	-0.105899	Q4
TCGA-D8-A1X8	TCGA-D8-A1X8-01A-11R-A14M-07	LumA	-0.443779	-0.120433	Q4
TCGA-LL-A440	TCGA-LL-A440-01A-11R-A24H-07	LumA	-0.738898	-0.136585	Q4
TCGA-D8-A1XO	TCGA-D8-A1XO-01A-11R-A14M-07	LumA	-0.563927	-0.151189	Q4
TCGA-BH-A0BM	TCGA-BH-A0BM-01A-11R-A056-07	LumA	-0.585257	-0.175218	Q4
TCGA-AR-A24K	TCGA-AR-A24K-01A-11R-A169-07	LumB	-0.95899	-0.184802	Q4
TCGA-E9-A1RD	TCGA-E9-A1RD-01A-11R-A157-07	LumA	-0.547723	-0.189122	Q4
TCGA-AR-A5QQ	TCGA-AR-A5QQ-01A-11R-A28M-07	Basal	-1.3109	-0.193998	Q4
TCGA-A8-A09X	TCGA-A8-A09X-01A-11R-A00Z-07	Her2	-0.835131	-0.207298	Q4
TCGA-D8-A1JT	TCGA-D8-A1JT-01A-31R-A13Q-07	LumB	-0.549657	-0.207629	Q4
TCGA-A2-A1FX	TCGA-A2-A1FX-01A-11R-A13Q-07	LumB	-1.0394	-0.211036	Q4
TCGA-BH-A8G0	TCGA-BH-A8G0-01A-11R-A352-07	LumA	-0.677865	-0.21463	Q4
TCGA-EW-A1OV	TCGA-EW-A1OV-01A-11R-A144-07	Her2	-1.62485	-0.232722	Q4
TCGA-A2-A0CO	TCGA-A2-A0CO-01A-13R-A22K-07	LumA	-0.626332	-0.237906	Q4
TCGA-EW-A1OY	TCGA-EW-A1OY-01A-11R-A144-07	LumB	-0.721222	-0.247773	Q4
TCGA-A8-A07P	TCGA-A8-A07P-01A-11R-A00Z-07	LumA	-0.44993	-0.253553	Q4
TCGA-E2-A1B5	TCGA-E2-A1B5-01A-21R-A12P-07	LumA	-0.627775	-0.291746	Q4
TCGA-BH-A0B0	TCGA-BH-A0B0-01A-21R-A115-07	LumA	-0.955424	-0.29282	Q4
TCGA-E9-A24A	TCGA-E9-A24A-01A-11R-A169-07	LumA	-0.712452	-0.314472	Q4
TCGA-A8-A09N	TCGA-A8-A09N-01A-11R-A00Z-07	LumB	-0.491835	-0.315697	Q4
TCGA-D8-A1X5	TCGA-D8-A1X5-01A-11R-A14D-07	LumB	-0.432572	-0.317874	Q4
TCGA-D8-A1JU	TCGA-D8-A1JU-01A-11R-A13Q-07	LumA	-1.05139	-0.329735	Q4
TCGA-E2-A1IU	TCGA-E2-A1IU-01A-11R-A14D-07	LumA	-0.789626	-0.341592	Q4
TCGA-A8-A06T	TCGA-A8-A06T-01A-11R-A00Z-07	LumA	-0.690778	-0.352662	Q4
TCGA-EW-A1PB	TCGA-EW-A1PB-01A-11R-A144-07	Basal	-1.38761	-0.37528	Q4
TCGA-BH-A1FR	TCGA-BH-A1FR-01A-11R-A13Q-07	LumA	-0.569596	-0.390218	Q4
TCGA-AR-A24R	TCGA-AR-A24R-01A-11R-A169-07	LumB	-0.976383	-0.390968	Q4
TCGA-AO-A0J5	TCGA-AO-A0J5-01A-11R-A034-07	LumA	-0.732888	-0.408946	Q4
TCGA-BH-A18L	TCGA-BH-A18L-01A-32R-A12D-07	LumB	-0.423792	-0.412887	Q4
TCGA-A8-A096	TCGA-A8-A096-01A-11R-A00Z-07	LumB	-0.537849	-0.417689	Q4
TCGA-D8-A1Y1	TCGA-D8-A1Y1-01A-21R-A14M-07	LumB	-0.392815	-0.419462	Q4
TCGA-E9-A1R4	TCGA-E9-A1R4-01A-21R-A14D-07	LumB	-0.808521	-0.421458	Q4
TCGA-BH-A0DH	TCGA-BH-A0DH-01A-11R-A084-07	LumA	-0.547213	-0.446868	Q4
TCGA-A8-A0A1	TCGA-A8-A0A1-01A-11R-A00Z-07	LumA	-0.801562	-0.44883	Q4
TCGA-AQ-A7U7	TCGA-AQ-A7U7-01A-22R-A352-07	LumA	-0.925678	-0.452056	Q4
TCGA-AO-A0J7	TCGA-AO-A0J7-01A-11R-A034-07	LumB	-0.668852	-0.463738	Q4
TCGA-OL-A5RU	TCGA-OL-A5RU-01A-11R-A28M-07	LumA	-0.633547	-0.464715	Q4
TCGA-E9-A227	TCGA-E9-A227-01A-11R-A157-07	LumA	-0.793615	-0.487018	Q4
TCGA-BH-A42U	TCGA-BH-A42U-01A-12R-A24H-07	Normal	-0.399287	-0.490915	Q4
TCGA-OL-A66K	TCGA-OL-A66K-01A-11R-A29R-07	LumA	-0.507261	-0.492131	Q4
TCGA-E9-A2JT	TCGA-E9-A2JT-01A-22R-A18M-07	LumA	-1.37872	-0.493162	Q4
TCGA-A2-A0EP	TCGA-A2-A0EP-01A-52R-A22U-07	LumA	-0.85964	-0.496433	Q4
TCGA-AR-A0TW	TCGA-AR-A0TW-01A-11R-A084-07	LumA	-1.1269	-0.503852	Q4
TCGA-A2-A4S2	TCGA-A2-A4S2-01A-12R-A266-07	LumA	-0.756365	-0.504662	Q4
TCGA-BH-A1FG	TCGA-BH-A1FG-01A-11R-A13Q-07	LumA	-0.899905	-0.51451	Q4
TCGA-D8-A1Y2	TCGA-D8-A1Y2-01A-11R-A157-07	LumB	-0.955998	-0.516946	Q4
TCGA-E2-A15R	TCGA-E2-A15R-01A-11R-A115-07	LumA	-0.944247	-0.522279	Q4
TCGA-A8-A08F	TCGA-A8-A08F-01A-11R-A00Z-07	LumB	-0.569759	-0.529281	Q4
TCGA-AO-A03R	TCGA-AO-A03R-01A-21R-A034-07	Normal	-0.499109	-0.533733	Q4
TCGA-AO-A0JC	TCGA-AO-A0JC-01A-11R-A056-07	LumA	-2.05254	-0.540089	Q4
TCGA-EW-A1IZ	TCGA-EW-A1IZ-01A-11R-A13Q-07	LumA	-1.02796	-0.548829	Q4
TCGA-E2-A1LK	TCGA-E2-A1LK-01A-21R-A14D-07	Basal	-0.611079	-0.569013	Q4
TCGA-A7-A13G	TCGA-A7-A13G-01A-11R-A13Q-07	LumA	-0.823688	-0.572111	Q4
TCGA-AO-A03T	TCGA-AO-A03T-01A-21R-A034-07	Normal	-0.740507	-0.578157	Q4
TCGA-A8-A0A2	TCGA-A8-A0A2-01A-11R-A034-07	LumA	-0.970734	-0.582681	Q4
TCGA-A8-A079	TCGA-A8-A079-01A-21R-A00Z-07	LumB	-0.874965	-0.602062	Q4
TCGA-A7-A13F	TCGA-A7-A13F-01A-11R-A12P-07	LumB	-1.73868	-0.612117	Q4
TCGA-BH-A0B6	TCGA-BH-A0B6-01A-11R-A19W-07	LumA	-1.39911	-0.62563	Q4
TCGA-AR-A0TV	TCGA-AR-A0TV-01A-21R-A084-07	LumB	-2.14416	-0.632785	Q4
TCGA-A2-A3XU	TCGA-A2-A3XU-01A-12R-A22U-07	Basal	-0.977635	-0.639193	Q4
TCGA-MS-A51U	TCGA-MS-A51U-01A-31R-A266-07	LumA	-0.517467	-0.643878	Q4
TCGA-AN-A0FK	TCGA-AN-A0FK-01A-11R-A034-07	LumA	-0.404521	-0.647215	Q4
TCGA-AO-A0J8	TCGA-AO-A0J8-01A-21R-A034-07	LumA	-0.803682	-0.647502	Q4
TCGA-A7-A3J1	TCGA-A7-A3J1-01A-11R-A213-07	LumA	-1.47868	-0.648978	Q4
TCGA-E2-A14W	TCGA-E2-A14W-01A-11R-A12D-07	LumB	-0.464461	-0.675089	Q4
TCGA-GM-A3NW	TCGA-GM-A3NW-01A-21R-A22K-07	LumA	-0.425835	-0.703346	Q4
TCGA-D8-A1XL	TCGA-D8-A1XL-01A-11R-A14M-07	LumB	-0.732942	-0.705675	Q4
TCGA-E9-A1R5	TCGA-E9-A1R5-01A-11R-A14M-07	LumA	-1.38378	-0.721995	Q4
TCGA-A8-A099	TCGA-A8-A099-01A-11R-A00Z-07	LumA	-1.09018	-0.746341	Q4
TCGA-D8-A1X6	TCGA-D8-A1X6-01A-11R-A14M-07	LumB	-1.04798	-0.762763	Q4
TCGA-A1-A0SG	TCGA-A1-A0SG-01A-11R-A144-07	LumA	-0.684496	-0.784945	Q4
TCGA-EW-A3E8	TCGA-EW-A3E8-01B-11R-A24H-07	LumA	-0.689601	-0.787418	Q4
TCGA-A8-A09E	TCGA-A8-A09E-01A-11R-A00Z-07	LumB	-0.627895	-0.788347	Q4
TCGA-AC-A5XS	TCGA-AC-A5XS-01A-11R-A29R-07	LumA	-1.49653	-0.805181	Q4
TCGA-EW-A424	TCGA-EW-A424-01A-11R-A24H-07	LumA	-0.435266	-0.806862	Q4
TCGA-A8-A0AD	TCGA-A8-A0AD-01A-11R-A056-07	LumA	-1.29273	-0.814924	Q4
TCGA-E2-A1IK	TCGA-E2-A1IK-01A-11R-A144-07	LumA	-1.2415	-0.817742	Q4
TCGA-A8-A091	TCGA-A8-A091-01A-11R-A00Z-07	LumA	-1.01401	-0.836907	Q4
TCGA-D8-A73W	TCGA-D8-A73W-01A-22R-A352-07	LumA	-2.16681	-0.844862	Q4
TCGA-E9-A5FL	TCGA-E9-A5FL-01A-11R-A27Q-07	Basal	-0.432631	-0.8512	Q4
TCGA-EW-A2FW	TCGA-EW-A2FW-01A-11R-A17B-07	LumB	-0.612143	-0.851693	Q4
TCGA-A8-A07J	TCGA-A8-A07J-01A-11R-A00Z-07	LumA	-0.389357	-0.852691	Q4
TCGA-OL-A5D7	TCGA-OL-A5D7-01A-11R-A27Q-07	Basal	-0.452503	-0.860692	Q4
TCGA-AO-A0JI	TCGA-AO-A0JI-01A-21R-A056-07	LumA	-1.35929	-0.939364	Q4
TCGA-AO-A12H	TCGA-AO-A12H-01A-11R-A115-07	LumA	-0.658572	-0.949443	Q4
TCGA-A8-A06P	TCGA-A8-A06P-01A-11R-A00Z-07	LumA	-0.55619	-0.951736	Q4
TCGA-BH-A0H0	TCGA-BH-A0H0-01A-11R-A056-07	LumB	-1.26399	-0.958869	Q4
TCGA-AN-A03Y	TCGA-AN-A03Y-01A-21R-A00Z-07	LumB	-0.811721	-0.973315	Q4
TCGA-D8-A1XV	TCGA-D8-A1XV-01A-11R-A14M-07	LumA	-0.569066	-0.986957	Q4
TCGA-AC-A2BM	TCGA-AC-A2BM-01A-11R-A21T-07	LumB	-1.82391	-0.998191	Q4
TCGA-E2-A2P6	TCGA-E2-A2P6-01A-11R-A19W-07	LumA	-0.863281	-1.03419	Q4
TCGA-GM-A4E0	TCGA-GM-A4E0-01A-12R-A266-07	LumA	-1.5791	-1.0367	Q4
TCGA-OL-A6VR	TCGA-OL-A6VR-01A-32R-A33J-07	LumA	-0.503243	-1.04819	Q4
TCGA-D8-A1XA	TCGA-D8-A1XA-01A-11R-A14D-07	LumA	-1.41429	-1.08566	Q4
TCGA-A8-A09Z	TCGA-A8-A09Z-01A-11R-A00Z-07	LumB	-1.65867	-1.11417	Q4
TCGA-A8-A06Y	TCGA-A8-A06Y-01A-21R-A00Z-07	LumA	-0.469401	-1.1176	Q4
TCGA-A2-A0ET	TCGA-A2-A0ET-01A-31R-A034-07	LumA	-1.77188	-1.12925	Q4
TCGA-A8-A082	TCGA-A8-A082-01A-11R-A00Z-07	LumB	-1.12927	-1.15184	Q4
TCGA-BH-A18S	TCGA-BH-A18S-01A-11R-A12D-07	LumA	-0.939299	-1.17183	Q4
TCGA-BH-A42T	TCGA-BH-A42T-01A-11R-A24H-07	LumB	-0.509466	-1.17519	Q4
TCGA-A8-A06Z	TCGA-A8-A06Z-01A-11R-A00Z-07	LumB	-1.26511	-1.18299	Q4
TCGA-E9-A1R6	TCGA-E9-A1R6-01A-11R-A14D-07	LumA	-0.550861	-1.20373	Q4
TCGA-GM-A2D9	TCGA-GM-A2D9-01A-11R-A18M-07	LumA	-0.429049	-1.21159	Q4
TCGA-AQ-A04L	TCGA-AQ-A04L-01B-21R-A10J-07	LumA	-1.16318	-1.23265	Q4
TCGA-A8-A07Z	TCGA-A8-A07Z-01A-11R-A00Z-07	LumA	-1.63965	-1.24602	Q4
TCGA-A7-A5ZV	TCGA-A7-A5ZV-01A-11R-A28M-07	Basal	-3.33604	-1.25691	Q4
TCGA-B6-A1KC	TCGA-B6-A1KC-01B-11R-A157-07	LumB	-0.996484	-1.28229	Q4
TCGA-A8-A06N	TCGA-A8-A06N-01A-11R-A00Z-07	LumB	-1.51333	-1.29779	Q4
TCGA-E9-A1N3	TCGA-E9-A1N3-01A-12R-A157-07	LumA	-2.12245	-1.30183	Q4
TCGA-D8-A1JN	TCGA-D8-A1JN-01A-11R-A13Q-07	LumA	-0.639644	-1.30866	Q4
TCGA-AN-A03X	TCGA-AN-A03X-01A-21R-A00Z-07	LumA	-1.29694	-1.33869	Q4
TCGA-EW-A1J6	TCGA-EW-A1J6-01A-11R-A13Q-07	LumB	-0.810646	-1.36042	Q4
TCGA-BH-A18N	TCGA-BH-A18N-01A-11R-A12D-07	LumA	-0.977103	-1.36335	Q4
TCGA-E9-A3Q9	TCGA-E9-A3Q9-01A-11R-A21T-07	LumA	-1.1574	-1.42077	Q4
TCGA-D8-A27E	TCGA-D8-A27E-01A-11R-A16F-07	LumA	-1.72833	-1.42769	Q4
TCGA-E9-A5UO	TCGA-E9-A5UO-01A-11R-A28M-07	LumB	-1.56934	-1.43311	Q4
TCGA-AC-A3QP	TCGA-AC-A3QP-01A-11R-A22U-07	LumA	-0.627953	-1.44451	Q4
TCGA-BH-A0HO	TCGA-BH-A0HO-01A-11R-A034-07	LumA	-3.05962	-1.45604	Q4
TCGA-A8-A08C	TCGA-A8-A08C-01A-11R-A00Z-07	LumA	-0.654538	-1.46382	Q4
TCGA-LL-A442	TCGA-LL-A442-01A-11R-A24H-07	LumA	-3.76871	-1.54758	Q4
TCGA-A8-A09M	TCGA-A8-A09M-01A-11R-A00Z-07	LumB	-1.51609	-1.55177	Q4
TCGA-GM-A5PX	TCGA-GM-A5PX-01A-12R-A28M-07	LumA	-0.409304	-1.58869	Q4
TCGA-OL-A66P	TCGA-OL-A66P-01A-11R-A31O-07	Her2	-1.56307	-1.61835	Q4
TCGA-A8-A09K	TCGA-A8-A09K-01A-11R-A00Z-07	LumA	-1.4079	-1.66522	Q4
TCGA-EW-A1OX	TCGA-EW-A1OX-01A-11R-A144-07	LumB	-0.476245	-1.67215	Q4
TCGA-OL-A66H	TCGA-OL-A66H-01A-11R-A29R-07	LumA	-2.01088	-1.70389	Q4
TCGA-C8-A12X	TCGA-C8-A12X-01A-11R-A115-07	LumA	-0.591594	-1.75606	Q4
TCGA-D8-A1Y3	TCGA-D8-A1Y3-01A-11R-A157-07	LumB	-0.789132	-1.7619	Q4
TCGA-AQ-A1H2	TCGA-AQ-A1H2-01A-11R-A13Q-07	LumA	-3.90868	-1.80354	Q4
TCGA-A2-A0CQ	TCGA-A2-A0CQ-01A-21R-A034-07	LumA	-0.987256	-1.82914	Q4
TCGA-EW-A1P0	TCGA-EW-A1P0-01A-11R-A144-07	LumB	-3.14222	-1.83829	Q4
TCGA-A2-A0CR	TCGA-A2-A0CR-01A-11R-A22K-07	LumA	-0.542442	-1.87466	Q4
TCGA-E9-A5FK	TCGA-E9-A5FK-01A-11R-A27Q-07	LumA	-0.773374	-1.88295	Q4
TCGA-AR-A0TR	TCGA-AR-A0TR-01A-11R-A084-07	LumA	-0.751785	-1.90884	Q4
TCGA-EW-A423	TCGA-EW-A423-01A-11R-A24H-07	LumA	-0.68653	-1.98108	Q4
TCGA-AO-A12B	TCGA-AO-A12B-01A-11R-A10J-07	LumA	-2.22401	-1.98842	Q4
TCGA-LL-A5YN	TCGA-LL-A5YN-01A-11R-A28M-07	LumA	-1.32497	-1.992	Q4
TCGA-E9-A1RG	TCGA-E9-A1RG-01A-11R-A14D-07	LumB	-1.47322	-1.99706	Q4
TCGA-A2-A3XW	TCGA-A2-A3XW-01A-11R-A239-07	Normal	-1.88561	-2.00344	Q4
TCGA-D8-A1JI	TCGA-D8-A1JI-01A-11R-A13Q-07	LumB	-2.12118	-2.24749	Q4
TCGA-BH-A6R8	TCGA-BH-A6R8-01A-21R-A33J-07	LumA	-0.971382	-2.32599	Q4
TCGA-OL-A66L	TCGA-OL-A66L-01A-12R-A31O-07	LumA	-1.23296	-2.35924	Q4
TCGA-GM-A2DC	TCGA-GM-A2DC-01A-11R-A18M-07	LumA	-1.63563	-2.51226	Q4
TCGA-AC-A3TN	TCGA-AC-A3TN-01A-11R-A22K-07	LumA	-0.73909	-2.60469	Q4
TCGA-A7-A3RF	TCGA-A7-A3RF-01A-11R-A22K-07	LumA	-2.60921	-2.60697	Q4
TCGA-C8-A133	TCGA-C8-A133-01A-32R-A12D-07	LumA	-2.57142	-2.70528	Q4
TCGA-E9-A5UP	TCGA-E9-A5UP-01A-11R-A28M-07	LumA	-0.885452	-2.76569	Q4
TCGA-E9-A3X8	TCGA-E9-A3X8-01A-31R-A22U-07	LumA	-1.05383	-2.92779	Q4
TCGA-LL-A50Y	TCGA-LL-A50Y-01A-11R-A266-07	LumA	-0.601761	-3.13764	Q4
TCGA-AC-A62V	TCGA-AC-A62V-01A-11R-A31O-07	LumB	-1.08672	-3.14632	Q4
TCGA-AC-A3YJ	TCGA-AC-A3YJ-01A-11R-A22U-07	LumA	-0.851885	-3.19715	Q4
TCGA-A2-A4S1	TCGA-A2-A4S1-01A-21R-A266-07	Basal	-0.933654	-3.23365	Q4
TCGA-AQ-A54O	TCGA-AQ-A54O-01A-11R-A266-07	LumB	-0.707125	-3.49845	Q4
TCGA-LL-A6FP	TCGA-LL-A6FP-01A-11R-A31O-07	LumA	-0.595213	-3.6364	Q4
TCGA-A2-A3XV	TCGA-A2-A3XV-01A-21R-A239-07	Her2	-1.44007	-3.69533	Q4
TCGA-LL-A5YM	TCGA-LL-A5YM-01A-11R-A28M-07	LumB	-1.4635	-4.09249	Q4
TCGA-AC-A2QJ	TCGA-AC-A2QJ-01A-12R-A19W-07	Basal	-1.43172	-4.36105	Q4
