# Supplementary material for: SOX4 and SMARCA4 cooperatively regulate PI3k signaling through transcriptional activation of TGFBR2
Source: NPJ Breast Cancer. 2021 Apr 9;7:40. doi: 10.1038/s41523-021-00248-2 (PMC8035213; doi:10.1038/s41523-021-00248-2)
Supplement: Supplementary file 3 — Supplementary Data 2 [file 41523_2021_248_MOESM3_ESM.xlsx]

## Sheet: Sheet1
Supplementary Data 2. METABRIC tumor sample summary
PID	PAM50	Z-PI3K	SOX4|6659	Q - SOX4
MB.5465	Basal	3.24398	2.329	Q1
MB.0149	Basal	3.20294	4.161	Q1
MB.7165	Basal	3.10237	1.437	Q1
MB.7036	Basal	2.98083	2.683	Q1
MB.4717	Basal	2.95051	1.993	Q1
MB.0516	Basal	2.872	2.822	Q1
MB.2718	Basal	2.83627	1.714	Q1
MB.5294	Basal	2.83364	3.005	Q1
MB.0500	Basal	2.82879	1.782	Q1
MB.5529	Basal	2.80423	3.279	Q1
MB.5057	Basal	2.75996	1.478	Q1
MB.3001	Basal	2.75327	1.963	Q1
MB.5335	Basal	2.74347	2.12	Q1
MB.3297	Basal	2.71279	2.552	Q1
MB.0150	Basal	2.697	1.394	Q1
MB.3395	Basal	2.68078	1.617	Q1
MB.0200	Basal	2.66544	1.551	Q1
MB.5526	Basal	2.6468	4.212	Q1
MB.5390	Basal	2.60964	1.292	Q1
MB.0115	Basal	2.54729	2.64	Q1
MB.5225	Basal	2.53986	1.289	Q1
MB.0639	Basal	2.53965	1.944	Q1
MB.4707	Basal	2.5058	2.235	Q1
MB.0100	Basal	2.50479	2.477	Q1
MB.4888	Basal	2.46763	2.231	Q1
MB.2912	Basal	2.44812	2.224	Q1
MB.0481	Basal	2.41423	2.592	Q1
MB.0869	Basal	2.40937	2.143	Q1
MB.0901	Basal	2.40247	1.251	Q1
MB.0164	Basal	2.33566	1.589	Q1
MB.7055	Basal	2.32507	1.478	Q1
MB.0129	Her2	2.29868	2.017	Q1
MB.5565	Basal	2.28422	1.323	Q1
MB.0664	Basal	2.27623	2.427	Q1
MB.4769	Basal	2.27291	1.111	Q1
MB.4694	Basal	2.23193	3.359	Q1
MB.7155	Basal	2.22619	1.479	Q1
MB.3058	Basal	2.21772	2.148	Q1
MB.7145	Basal	2.19078	1.718	Q1
MB.6248	Basal	2.17682	2.559	Q1
MB.2917	Basal	2.15784	1.446	Q1
MB.7084	Basal	2.14922	2.393	Q1
MB.5378	Basal	2.1142	1.434	Q1
MB.0284	Basal	2.0987	1.73	Q1
MB.4938	Basal	2.08891	1.825	Q1
MB.0375	Normal	2.08846	1.1	Q1
MB.5258	Basal	2.01867	2.448	Q1
MB.5531	Basal	1.97976	2.735	Q1
MB.5634	Basal	1.96798	1.126	Q1
MB.0582	Basal	1.95914	3.551	Q1
MB.2923	Her2	1.94085	1.433	Q1
MB.0597	Normal	1.931	1.579	Q1
MB.3046	Basal	1.88943	2.79	Q1
MB.3271	Basal	1.88842	1.547	Q1
MB.0311	LumB	1.84818	3.27	Q1
MB.7052	Basal	1.84163	1.389	Q1
MB.3063	Basal	1.83812	1.362	Q1
MB.5431	Basal	1.83178	3.172	Q1
MB.0278	Basal	1.82844	2.234	Q1
MB.7159	Basal	1.82432	1.163	Q1
MB.7031	Basal	1.81248	1.503	Q1
MB.5325	Basal	1.8098	1.135	Q1
MB.7090	Basal	1.80927	3.508	Q1
MB.0350	Basal	1.80831	2.582	Q1
MB.4865	Basal	1.78735	1.991	Q1
MB.3211	Basal	1.78334	2.744	Q1
MB.3500	Basal	1.77994	2.157	Q1
MB.3002	LumA	1.7749	1.758	Q1
MB.0123	LumB	1.76208	1.346	Q1
MB.5173	Basal	1.75584	1.585	Q1
MB.0426	Normal	1.75072	1.29	Q1
MB.5440	Basal	1.74825	1.849	Q1
MB.4715	Basal	1.72351	1.938	Q1
MB.5547	Basal	1.71148	1.888	Q1
MB.0479	Her2	1.70978	1.789	Q1
MB.0653	Her2	1.6731	1.379	Q1
MB.0884	LumB	1.66904	1.955	Q1
MB.3363	Basal	1.66827	3.498	Q1
MB.3382	LumB	1.66142	2.658	Q1
MB.2993	Basal	1.63886	2.446	Q1
MB.6068	Basal	1.63029	2.792	Q1
MB.5655	Basal	1.61035	1.34	Q1
MB.3123	Basal	1.60743	1.218	Q1
MB.3122	Her2	1.59666	3.128	Q1
MB.0550	LumB	1.58896	3.619	Q1
MB.2849	Basal	1.57585	1.458	Q1
MB.7270	Basal	1.57184	1.753	Q1
MB.0259	Basal	1.56281	1.861	Q1
MB.0113	Her2	1.55289	2.686	Q1
MB.5137	Basal	1.5389	2.398	Q1
MB.3453	Basal	1.5257	4.641	Q1
MB.4417	Basal	1.52042	2.085	Q1
MB.0236	LumA	1.51089	1.197	Q1
MB.0116	Normal	1.5002	1.737	Q1
MB.3014	Basal	1.49786	1.227	Q1
MB.6178	Basal	1.48772	2.385	Q1
MB.0521	LumA	1.45783	3.214	Q1
MB.0265	Basal	1.44844	1.854	Q1
MB.5208	Basal	1.42282	1.185	Q1
MB.5070	Basal	1.41765	2.21	Q1
MB.0446	Basal	1.41735	1.521	Q1
MB.3388	LumB	1.40923	2.038	Q1
MB.5468	Basal	1.4022	1.148	Q1
MB.3218	Basal	1.39721	2.308	Q1
MB.7205	Basal	1.38781	1.23	Q1
MB.5540	LumB	1.37239	1.116	Q1
MB.0314	Her2	1.37135	1.285	Q1
MB.3298	LumA	1.37021	1.737	Q1
MB.3360	LumB	1.3623	2.963	Q1
MB.3292	Basal	1.35299	2.324	Q1
MB.3277	Basal	1.34104	1.517	Q1
MB.4024	Basal	1.34093	3.568	Q1
MB.7030	Basal	1.3296	1.897	Q1
MB.0079	Her2	1.32612	1.398	Q1
MB.3706	Basal	1.30667	1.361	Q1
MB.4792	Basal	1.30481	2.324	Q1
MB.6143	Basal	1.3046	2.535	Q1
MB.2771	Basal	1.30303	2.003	Q1
MB.2645	Basal	1.30136	1.599	Q1
MB.0198	LumB	1.30083	1.738	Q1
MB.0400	Basal	1.28227	1.425	Q1
MB.0666	LumA	1.2712	2.012	Q1
MB.3064	LumA	1.26921	2.199	Q1
MB.7082	Her2	1.26667	4.661	Q1
MB.2857	Basal	1.2616	1.377	Q1
MB.5232	Basal	1.25467	3.356	Q1
MB.0467	Her2	1.25122	2.185	Q1
MB.7111	Basal	1.24936	1.238	Q1
MB.0005	LumB	1.24463	2.521	Q1
MB.0268	LumB	1.24015	2.154	Q1
MB.0378	Her2	1.23696	2.263	Q1
MB.3295	Normal	1.23314	1.957	Q1
MB.6014	Normal	1.22871	1.793	Q1
MB.4651	LumB	1.2199	1.84	Q1
MB.3329	Her2	1.21891	1.442	Q1
MB.2686	LumB	1.21201	1.581	Q1
MB.3085	Normal	1.20283	2.872	Q1
MB.5572	Basal	1.198	1.179	Q1
MB.0163	Basal	1.19548	2.005	Q1
MB.3021	LumA	1.18921	1.517	Q1
MB.7268	LumA	1.17052	2.892	Q1
MB.3104	LumA	1.16737	2.029	Q1
MB.4724	Her2	1.1667	1.728	Q1
MB.7020	Her2	1.1663	1.464	Q1
MB.7050	Her2	1.16094	3.553	Q1
MB.0224	LumA	1.16028	2.232	Q1
MB.5421	Basal	1.1464	4.7	Q1
MB.7035	Her2	1.13472	3.073	Q1
MB.5623	LumB	1.12938	3.63	Q1
MB.0178	LumB	1.1249	1.84	Q1
MB.0575	LumA	1.12089	3.729	Q1
MB.4679	Basal	1.10143	1.309	Q1
MB.0148	Her2	1.09843	2.054	Q1
MB.3430	LumA	1.09615	2.558	Q1
MB.2616	Normal	1.0957	1.452	Q1
MB.3016	LumB	1.09485	1.627	Q1
MB.4663	Basal	1.07704	2.16	Q1
MB.0593	Her2	1.07624	3.434	Q1
MB.4660	Basal	1.0755	3.183	Q1
MB.0465	LumB	1.07311	1.698	Q1
MB.0581	Basal	1.07279	2.332	Q1
MB.0046	LumA	1.07197	1.953	Q1
MB.0152	Her2	1.07059	1.125	Q1
MB.0542	Normal	1.04734	1.338	Q1
MB.3357	LumB	1.04311	1.892	Q1
MB.3567	Basal	1.03786	1.239	Q1
MB.4353	LumB	1.03765	1.147	Q1
MB.6122	Basal	1.03013	1.86	Q1
MB.5384	LumA	1.02769	2.89	Q1
MB.2626	LumB	1.02342	1.093	Q1
MB.2786	LumA	1.01118	1.414	Q1
MB.2922	Her2	1.0097	1.511	Q1
MB.0464	Basal	1.00609	1.157	Q1
MB.0397	LumA	0.992655	3.324	Q1
MB.0010	LumB	0.992363	1.103	Q1
MB.2850	Basal	0.992204	1.508	Q1
MB.5145	Normal	0.984639	1.879	Q1
MB.0050	Normal	0.971394	1.273	Q1
MB.6200	LumA	0.965528	1.865	Q1
MB.3502	Basal	0.963378	1.219	Q1
MB.5481	LumB	0.958547	2.369	Q1
MB.5366	Her2	0.945248	2.726	Q1
MB.3301	LumB	0.930145	3.333	Q1
MB.4407	Basal	0.928791	1.507	Q1
MB.5172	Her2	0.927119	3.708	Q1
MB.0318	Normal	0.925978	4.114	Q1
MB.5520	LumA	0.925075	2.965	Q1
MB.0607	LumA	0.922739	3.053	Q1
MB.2927	LumA	0.921439	2.64	Q1
MB.4017	LumB	0.919395	1.237	Q1
MB.2618	LumB	0.912122	1.843	Q1
MB.7133	LumB	0.907503	2.971	Q1
MB.7017	Basal	0.900788	1.474	Q1
MB.7198	Basal	0.89946	1.585	Q1
MB.0157	Basal	0.892028	1.171	Q1
MB.0207	LumA	0.878544	2.778	Q1
MB.5453	Normal	0.869732	2.595	Q1
MB.0234	LumB	0.856752	1.506	Q1
MB.7151	Basal	0.855663	1.307	Q1
MB.6010	LumB	0.852239	2.17	Q1
MB.0571	LumA	0.850859	1.425	Q1
MB.4937	LumB	0.839578	1.45	Q1
MB.5554	LumA	0.832252	2.359	Q1
MB.3467	Her2	0.830473	2.299	Q1
MB.6194	Normal	0.819538	1.222	Q1
MB.0341	LumA	0.81407	3.632	Q1
MB.0667	LumB	0.809796	1.7	Q1
MB.3386	Her2	0.807274	2.689	Q1
MB.6322	LumB	0.805496	2.358	Q1
MB.3383	Basal	0.799656	1.452	Q1
MB.0628	Normal	0.788535	1.214	Q1
MB.7225	Basal	0.785429	2.074	Q1
MB.7027	Her2	0.782562	1.139	Q1
MB.4729	LumA	0.775369	1.58	Q1
MB.6337	Basal	0.770963	1.28	Q1
MB.7291	Her2	0.757797	3.21	Q1
MB.0381	Her2	0.754798	1.383	Q1
MB.5485	LumB	0.750232	1.55	Q1
MB.3228	LumA	0.748958	1.489	Q1
MB.3436	LumB	0.748294	2.028	Q1
MB.0068	LumA	0.741712	1.095	Q1
MB.7254	LumA	0.740092	3.337	Q1
MB.3361	LumB	0.738473	3.43	Q1
MB.0524	Normal	0.731997	1.618	Q1
MB.0543	Basal	0.730643	1.502	Q1
MB.7150	LumB	0.728121	2.249	Q1
MB.7066	Her2	0.718831	1.368	Q1
MB.0449	LumA	0.718247	2.381	Q1
MB.7260	Her2	0.712275	2.718	Q1
MB.0580	LumA	0.712062	3.184	Q1
MB.2847	Her2	0.711001	3.832	Q1
MB.0558	Basal	0.705506	2.095	Q1
MB.0232	LumA	0.700781	2.202	Q1
MB.5295	Basal	0.694995	2.385	Q1
MB.5576	LumB	0.690642	1.801	Q1
MB.3488	Her2	0.687987	2.088	Q1
MB.5575	LumB	0.677768	1.157	Q1
MB.5019	Normal	0.668265	1.382	Q1
MB.4931	Basal	0.662665	2.544	Q1
MB.7014	Basal	0.66216	1.418	Q1
MB.7059	Her2	0.644456	2.577	Q1
MB.0262	Her2	0.607613	1.146	Q1
MB.5292	LumB	0.600526	2.9	Q1
MB.3576	Her2	0.600075	1.874	Q1
MB.7135	Her2	0.596226	2.633	Q1
MB.5457	LumA	0.58383	2.489	Q1
MB.0899	LumA	0.582768	2.631	Q1
MB.7095	LumA	0.581176	2.576	Q1
MB.5124	LumB	0.579503	2.444	Q1
MB.5197	LumA	0.565701	1.929	Q1
MB.0172	LumA	0.565249	1.665	Q1
MB.3328	LumA	0.563551	3.402	Q1
MB.7160	Her2	0.56071	2.836	Q1
MB.3462	LumA	0.559436	1.12	Q1
MB.3037	LumA	0.553384	1.682	Q1
MB.0325	LumB	0.544253	3.748	Q1
MB.4643	Her2	0.530875	2.179	Q1
MB.2834	Her2	0.520125	1.443	Q1
MB.5418	LumB	0.513091	3.164	Q1
MB.6030	LumA	0.505898	1.386	Q1
MB.7049	Basal	0.504703	4.243	Q1
MB.0385	LumB	0.503031	2.145	Q1
MB.3470	Her2	0.484928	2.859	Q1
MB.3344	LumA	0.481955	2.388	Q1
MB.0508	Normal	0.47885	1.206	Q1
MB.0649	LumA	0.465976	2.048	Q1
MB.3235	LumB	0.459606	2.777	Q1
MB.4801	LumA	0.457057	1.154	Q1
MB.6334	Her2	0.449731	2.059	Q1
MB.6023	Normal	0.444794	1.731	Q1
MB.4298	LumB	0.444476	2.888	Q1
MB.7288	LumB	0.422391	1.709	Q1
MB.0872	Normal	0.421754	2.152	Q1
MB.2983	LumB	0.414614	2.136	Q1
MB.5063	Her2	0.412013	1.334	Q1
MB.4966	LumB	0.410686	3.636	Q1
MB.6156	Her2	0.409226	1.222	Q1
MB.6049	Her2	0.40758	1.811	Q1
MB.0312	LumB	0.405589	1.321	Q1
MB.5629	LumA	0.396618	2.229	Q1
MB.4653	Normal	0.39115	1.839	Q1
MB.2953	LumB	0.382656	1.173	Q1
MB.7256	Her2	0.378621	1.287	Q1
MB.4649	LumB	0.370923	1.336	Q1
MB.4908	LumB	0.361713	1.987	Q1
MB.5291	LumB	0.357094	1.601	Q1
MB.3275	LumB	0.34783	1.715	Q1
MB.0168	Normal	0.342734	1.109	Q1
MB.4986	LumA	0.338434	1.993	Q1
MB.0511	LumA	0.336735	1.823	Q1
MB.5341	LumB	0.328613	2.027	Q1
MB.2939	LumB	0.32341	2.197	Q1
MB.7238	Her2	0.317332	2.183	Q1
MB.0659	Normal	0.307856	3.398	Q1
MB.2904	Basal	0.299627	2.606	Q1
MB.0398	LumB	0.297742	2.85	Q1
MB.6116	Her2	0.294026	1.863	Q1
MB.0539	Basal	0.285771	1.361	Q1
MB.0165	LumA	0.276162	1.943	Q1
MB.0136	LumA	0.267669	1.284	Q1
MB.0514	LumB	0.263952	3.56	Q1
MB.0598	LumB	0.253707	1.32	Q1
MB.5585	LumA	0.238816	2.633	Q1
MB.0288	Normal	0.231012	1.089	Q1
MB.7295	LumA	0.228702	1.341	Q1
MB.5199	Basal	0.227826	1.942	Q1
MB.0227	LumA	0.205583	1.324	Q1
MB.4644	LumB	0.193957	2.416	Q1
MB.6007	Her2	0.187746	2.693	Q1
MB.5097	LumB	0.185914	1.57	Q1
MB.5186	LumA	0.182543	3.072	Q1
MB.2745	LumA	0.173677	1.173	Q1
MB.5388	LumA	0.169165	1.504	Q1
MB.7171	LumB	0.159689	2.023	Q1
MB.6108	LumA	0.152549	3.756	Q1
MB.0570	LumB	0.149549	1.701	Q1
MB.2735	LumB	0.147612	2.413	Q1
MB.3402	LumB	0.146391	1.67	Q1
MB.0162	LumA	0.145621	1.503	Q1
MB.3435	Her2	0.139967	1.567	Q1
MB.0283	LumB	0.135906	2.863	Q1
MB.2944	LumA	0.134419	1.99	Q1
MB.7067	Her2	0.132057	1.131	Q1
MB.5195	LumA	0.130597	2.52	Q1
MB.3103	LumB	0.12558	2.795	Q1
MB.7096	LumA	0.124094	1.801	Q1
MB.4654	LumB	0.118679	2.787	Q1
MB.3854	LumA	0.118652	1.412	Q1
MB.4806	LumA	0.114167	3.198	Q1
MB.7060	LumA	0.113317	1.837	Q1
MB.2617	LumB	0.110397	1.133	Q1
MB.3403	LumA	0.10976	3.579	Q1
MB.0112	LumA	0.106177	1.315	Q1
MB.7283	LumB	0.103151	1.343	Q1
MB.7056	LumA	0.102089	1.116	Q1
MB.4992	LumA	0.0993287	3.131	Q1
MB.0632	LumA	0.0897199	1.161	Q1
MB.6071	LumA	0.0864019	1.872	Q1
MB.5486	LumB	0.0859241	1.129	Q1
MB.5428	LumA	0.0828451	1.989	Q1
MB.5139	LumB	0.0762092	1.704	Q1
MB.2929	Her2	0.0670516	1.172	Q1
MB.3181	LumB	0.0548415	1.296	Q1
MB.6083	LumA	0.0513112	1.759	Q1
MB.2977	LumA	0.051152	1.227	Q1
MB.6192	LumB	0.0506742	1.822	Q1
MB.7088	Her2	0.0424987	2.835	Q1
MB.5040	LumB	0.0395789	2.772	Q1
MB.0408	LumA	0.0376678	2.748	Q1
MB.3341	LumA	0.0349869	1.948	Q1
MB.4666	LumA	0.0278997	2.081	Q1
MB.2984	LumB	0.025325	1.174	Q1
MB.5490	LumA	0.0237058	1.101	Q1
MB.4686	LumA	0.0161143	1.382	Q1
MB.3379	LumA	0.0107525	1.631	Q1
MB.5268	LumA	0.00923954	1.866	Q1
MB.6039	Her2	0.00841668	2.366	Q1
MB.4879	Her2	0.000851744	2.069	Q1
MB.3025	Her2	-0.00212115	4.115	Q1
MB.5293	LumA	-0.00254585	2.075	Q1
MB.7182	Her2	-0.0110664	1.245	Q1
MB.5579	LumA	-0.0230906	1.358	Q1
MB.6113	Her2	-0.0386983	1.538	Q1
MB.3351	LumA	-0.0390168	2.215	Q1
MB.3050	LumB	-0.0525275	5.219	Q1
MB.7080	LumA	-0.0568011	1.389	Q1
MB.4749	LumA	-0.0622425	1.638	Q1
MB.0356	LumA	-0.0676574	1.19	Q1
MB.0196	Basal	-0.0689315	1.921	Q1
MB.5223	Basal	-0.081991	1.434	Q1
MB.2820	LumA	-0.0845923	1.485	Q1
MB.6314	Her2	-0.0889454	1.894	Q1
MB.3548	LumA	-0.0896886	4.088	Q1
MB.0110	Normal	-0.100067	1.38	Q1
MB.5377	LumB	-0.109278	3.265	Q1
MB.0295	LumA	-0.117055	1.448	Q1
MB.5093	Her2	-0.126027	2.478	Q1
MB.2642	LumB	-0.130354	3.088	Q1
MB.5219	LumA	-0.130486	2.881	Q1
MB.3547	LumA	-0.137388	1.384	Q1
MB.5404	LumA	-0.145988	1.764	Q1
MB.0247	LumA	-0.1462	1.336	Q1
MB.2614	LumA	-0.150341	1.56	Q1
MB.0373	LumB	-0.151456	2.255	Q1
MB.4602	LumB	-0.153181	1.117	Q1
MB.3005	LumA	-0.170063	1.464	Q1
MB.7022	LumB	-0.176407	2.046	Q1
MB.5281	LumA	-0.185246	1.092	Q1
MB.0130	LumA	-0.185644	2.247	Q1
MB.0535	LumA	-0.198465	1.356	Q1
MB.0138	LumA	-0.200163	1.326	Q1
MB.5238	Normal	-0.200163	1.235	Q1
MB.7189	LumB	-0.202765	2.032	Q1
MB.5166	LumB	-0.211046	1.762	Q1
MB.3528	Her2	-0.215532	2.24	Q1
MB.3497	Her2	-0.245102	2.678	Q1
MB.3606	Her2	-0.247278	1.24	Q1
MB.5502	LumB	-0.263629	1.379	Q1
MB.3874	LumA	-0.263656	2.669	Q1
MB.6020	LumB	-0.265938	1.106	Q1
MB.4008	LumB	-0.275494	1.753	Q1
MB.4929	Her2	-0.276237	2.397	Q1
MB.5078	LumB	-0.282449	1.727	Q1
MB.7142	LumB	-0.283962	2.662	Q1
MB.5459	LumB	-0.285713	2.966	Q1
MB.6018	LumA	-0.289483	1.347	Q1
MB.3079	LumA	-0.290943	1.658	Q1
MB.5160	LumB	-0.293199	1.08	Q1
MB.7048	Her2	-0.307984	1.671	Q1
MB.7153	Her2	-0.312761	2.18	Q1
MB.0599	LumA	-0.327599	1.747	Q1
MB.4900	LumB	-0.340977	1.629	Q1
MB.4323	LumA	-0.349684	3.32	Q1
MB.5548	Basal	-0.356373	1.124	Q1
MB.0294	Normal	-0.366327	1.079	Q1
MB.7163	LumA	-0.367972	3.55	Q1
MB.5592	LumB	-0.373838	1.172	Q1
MB.2721	LumA	-0.380395	1.131	Q1
MB.0231	LumA	-0.384854	1.144	Q1
MB.5441	Her2	-0.39003	1.786	Q1
MB.0305	Normal	-0.412247	1.131	Q1
MB.3272	LumB	-0.417715	1.151	Q1
MB.5196	LumA	-0.42459	1.086	Q1
MB.2867	LumA	-0.427642	1.903	Q1
MB.0258	LumA	-0.452142	2.786	Q1
MB.4704	LumA	-0.482933	1.233	Q1
MB.2838	LumA	-0.483756	2.734	Q1
MB.5417	Her2	-0.488427	2.391	Q1
MB.5253	LumA	-0.491692	2.264	Q1
MB.3013	LumA	-0.497346	1.356	Q1
MB.6204	Normal	-0.504858	1.594	Q1
MB.2960	LumA	-0.508972	1.536	Q1
MB.5591	LumA	-0.510326	1.542	Q1
MB.5053	LumA	-0.515422	1.507	Q1
MB.0590	LumB	-0.517997	1.239	Q1
MB.0239	LumA	-0.527261	1.571	Q1
MB.0374	LumB	-0.53379	1.314	Q1
MB.0529	LumA	-0.534693	1.57	Q1
MB.3506	LumB	-0.550699	1.777	Q1
MB.4701	LumA	-0.553035	1.557	Q1
MB.5434	LumB	-0.572757	1.614	Q1
MB.2971	LumA	-0.577216	1.486	Q1
MB.4127	Her2	-0.587568	1.137	Q1
MB.6100	Her2	-0.615704	2.755	Q1
MB.3754	LumB	-0.63094	1.316	Q1
MB.4375	Normal	-0.634816	1.787	Q1
MB.5646	LumB	-0.643522	2.427	Q1
MB.5455	LumA	-0.643867	1.578	Q1
MB.3035	LumA	-0.67118	1.883	Q1
MB.5224	LumA	-0.671579	1.494	Q1
MB.5313	Her2	-0.672242	1.63	Q1
MB.5425	LumA	-0.680019	1.874	Q1
MB.7158	Basal	-0.683072	1.217	Q1
MB.0353	LumA	-0.689973	1.499	Q1
MB.5361	LumA	-0.694114	1.163	Q1
MB.5278	Normal	-0.701414	1.101	Q1
MB.2843	LumA	-0.702767	2.31	Q1
MB.2624	LumA	-0.717048	1.14	Q1
MB.5397	LumA	-0.765623	1.845	Q1
MB.5369	LumA	-0.77701	1.086	Q1
MB.5290	LumA	-0.795856	1.493	Q1
MB.2705	LumB	-0.796891	1.645	Q1
MB.0153	Basal	-0.798351	2.094	Q1
MB.6079	LumB	-0.825532	2.414	Q1
MB.3545	LumA	-0.832566	2.017	Q1
MB.0248	LumA	-0.832964	2.577	Q1
MB.3254	LumA	-0.853137	1.16	Q1
MB.3711	LumA	-0.857437	2.703	Q1
MB.3526	Normal	-0.867258	2.123	Q1
MB.4300	Her2	-0.958038	2.124	Q1
MB.5475	LumB	-0.96977	2.574	Q1
MB.2933	LumA	-1.02973	1.145	Q1
MB.5264	LumA	-1.05768	1.178	Q1
MB.3510	LumA	-1.06002	1.761	Q1
MB.4120	LumA	-1.08086	1.107	Q1
MB.2840	LumA	-1.08685	1.095	Q1
MB.0147	LumA	-1.11188	1.417	Q1
MB.4278	Her2	-1.1156	1.199	Q1
MB.0885	Normal	-1.12245	2.253	Q1
MB.5147	LumA	-1.12789	1.573	Q1
MB.2791	LumA	-1.14068	2.403	Q1
MB.3365	LumA	-1.14528	1.268	Q1
MB.6042	Normal	-1.14644	2.1	Q1
MB.7101	LumA	-1.15021	2.006	Q1
MB.7000	LumB	-1.15433	1.623	Q1
MB.4798	Normal	-1.15924	1.917	Q1
MB.2851	LumA	-1.17397	1.408	Q1
MB.2990	LumA	-1.21299	1.113	Q1
MB.6077	NC	-1.22209	1.267	Q1
MB.4306	LumA	-1.23189	1.597	Q1
MB.7094	LumB	-1.26491	2.394	Q1
MB.6016	LumA	-1.32007	1.483	Q1
MB.7140	LumB	-1.32829	1.317	Q1
MB.7277	LumA	-1.51644	1.343	Q1
MB.5597	LumA	-1.57491	1.622	Q1
MB.5402	LumA	-1.60785	1.953	Q1
MB.5084	LumA	-1.92468	1.456	Q1
MB.5230	LumA	-1.99289	1.586	Q1
MB.5236	Basal	2.64582	0.608	Q2
MB.4881	Basal	2.64362	0.411	Q2
MB.0062	Basal	2.3531	0.349	Q2
MB.4911	Basal	2.2762	0.703	Q2
MB.5115	Basal	2.12628	0.177	Q2
MB.7087	Basal	2.11107	0.185	Q2
MB.5560	Basal	2.03553	0.061	Q2
MB.7009	Basal	2.00439	1.053	Q2
MB.7114	Basal	1.99627	0.286	Q2
MB.0396	Basal	1.98626	0.864	Q2
MB.6280	Basal	1.9805	0.582	Q2
MB.7269	Basal	1.96107	1.073	Q2
MB.5100	Basal	1.9301	0.468	Q2
MB.0191	Basal	1.91961	1.053	Q2
MB.3067	Basal	1.91483	0.555	Q2
MB.6058	Basal	1.87284	0.786	Q2
MB.5450	Basal	1.85575	0.182	Q2
MB.7227	Normal	1.77519	0.658	Q2
MB.6305	Basal	1.76285	0.387	Q2
MB.0316	Basal	1.75454	0.477	Q2
MB.0299	Basal	1.71063	0.752	Q2
MB.0488	Basal	1.68136	0.709	Q2
MB.0658	Basal	1.67761	0.918	Q2
MB.4254	Basal	1.55005	0.075	Q2
MB.5235	Basal	1.54314	0.11	Q2
MB.0228	Normal	1.52066	0.781	Q2
MB.0169	Normal	1.51748	0.289	Q2
MB.5442	Basal	1.48889	0.794	Q2
MB.0238	Basal	1.48098	0.185	Q2
MB.3702	Basal	1.4723	0.341	Q2
MB.0522	Her2	1.47164	0.677	Q2
MB.0048	Her2	1.46853	0.825	Q2
MB.0025	LumB	1.45085	0.898	Q2
MB.5299	Basal	1.43461	0.994	Q2
MB.5566	Basal	1.4125	1.074	Q2
MB.5298	Basal	1.39723	1.076	Q2
MB.6055	Basal	1.37738	0.461	Q2
MB.0214	Basal	1.37494	0.195	Q2
MB.6251	Basal	1.36915	0.354	Q2
MB.0874	Basal	1.35458	0.095	Q2
MB.2833	Basal	1.34001	0.371	Q2
MB.0083	LumB	1.3361	0.714	Q2
MB.2827	Basal	1.31351	0.855	Q2
MB.5551	Basal	1.29485	1.008	Q2
MB.2742	Her2	1.29374	0.218	Q2
MB.7070	Her2	1.28153	0.985	Q2
MB.3824	LumB	1.27333	0.631	Q2
MB.7280	LumA	1.27083	0.294	Q2
MB.0895	LumB	1.26621	0.913	Q2
MB.7297	LumB	1.26319	0.738	Q2
MB.5458	Basal	1.21334	0.264	Q2
MB.3466	Her2	1.20224	0.062	Q2
MB.4731	Her2	1.18547	0.094	Q2
MB.0291	LumB	1.17196	1.075	Q2
MB.5625	Basal	1.16105	0.253	Q2
MB.0663	Her2	1.1606	0.067	Q2
MB.0552	Her2	1.14645	1.059	Q2
MB.0099	LumB	1.12941	0.389	Q2
MB.0292	Her2	1.128	0.296	Q2
MB.5296	Basal	1.11937	0.417	Q2
MB.5392	Her2	1.11157	0.475	Q2
MB.4823	Her2	1.10695	0.53	Q2
MB.4894	LumA	1.10079	0.847	Q2
MB.5135	Basal	1.08266	0.758	Q2
MB.0176	LumA	1.06722	0.333	Q2
MB.4871	Normal	1.05169	0.596	Q2
MB.0525	Basal	1.03945	1.055	Q2
MB.4993	Her2	1.0356	0.487	Q2
MB.0372	Basal	1.03069	0.257	Q2
MB.0306	LumA	1.0287	0.19	Q2
MB.5414	LumB	1.02358	0.574	Q2
MB.0107	LumB	1.02315	0.406	Q2
MB.0006	LumB	1.01856	0.151	Q2
MB.0060	LumB	1.01315	0.41	Q2
MB.0455	LumB	1.00797	0.873	Q2
MB.3355	Her2	1.00019	0.754	Q2
MB.7154	Basal	0.989709	0.25	Q2
MB.5138	Basal	0.984108	1.02	Q2
MB.0532	LumB	0.978959	0.377	Q2
MB.0226	LumA	0.973358	0.736	Q2
MB.6062	Basal	0.947478	0.473	Q2
MB.0054	LumB	0.940072	0.706	Q2
MB.5584	Her2	0.927995	0.777	Q2
MB.0453	Her2	0.909361	0.121	Q2
MB.3389	LumB	0.895187	1.046	Q2
MB.0167	LumB	0.891657	1.01	Q2
MB.0257	LumA	0.861291	0.07	Q2
MB.0640	Normal	0.858636	0.876	Q2
MB.6060	LumB	0.858424	0.848	Q2
MB.0358	LumA	0.85362	0.343	Q2
MB.0361	Her2	0.849107	0.83	Q2
MB.0458	Normal	0.847886	0.167	Q2
MB.4770	Her2	0.844489	0.659	Q2
MB.5243	LumB	0.842922	0.764	Q2
MB.3866	Her2	0.842285	0.974	Q2
MB.7281	Her2	0.838065	0.792	Q2
MB.6036	Basal	0.837056	0.184	Q2
MB.0328	LumB	0.822909	0.483	Q2
MB.5267	LumA	0.805655	0.504	Q2
MB.5613	LumB	0.797241	0.82	Q2
MB.5312	Her2	0.795967	0.948	Q2
MB.2758	Basal	0.79172	0.665	Q2
MB.0122	LumA	0.790897	0.252	Q2
MB.5092	LumA	0.788269	0.528	Q2
MB.0384	LumB	0.782828	0.764	Q2
MB.5632	LumB	0.765548	0.05	Q2
MB.3476	Basal	0.759337	0.524	Q2
MB.4800	LumA	0.756841	0.077	Q2
MB.5327	Her2	0.756523	0.477	Q2
MB.0081	LumB	0.754904	0.379	Q2
MB.0160	Normal	0.750657	0.658	Q2
MB.0329	LumA	0.74702	0.48	Q2
MB.6358	Her2	0.742534	0.401	Q2
MB.3165	Basal	0.740995	0.488	Q2
MB.5048	LumA	0.735261	0.074	Q2
MB.0377	LumA	0.734385	0.343	Q2
MB.7046	Her2	0.728121	0.581	Q2
MB.6272	Basal	0.711956	0.85	Q2
MB.5222	Her2	0.706196	0.057	Q2
MB.0290	LumA	0.704975	0.997	Q2
MB.7289	Normal	0.700914	0.641	Q2
MB.7230	LumA	0.694597	0.959	Q2
MB.7039	Basal	0.691969	0.125	Q2
MB.2754	Normal	0.681404	0.869	Q2
MB.5302	Normal	0.670521	0.602	Q2
MB.3381	LumA	0.668955	0.979	Q2
MB.4737	LumB	0.668079	0.174	Q2
MB.4974	Basal	0.660408	0.3	Q2
MB.6001	LumA	0.655338	1.066	Q2
MB.5533	Normal	0.651888	0.749	Q2
MB.6114	Her2	0.651569	0.131	Q2
MB.0286	LumA	0.635563	0.494	Q2
MB.0313	LumB	0.624442	0.747	Q2
MB.2895	Basal	0.619053	0.916	Q2
MB.6101	Normal	0.615364	0.595	Q2
MB.4235	Basal	0.609153	0.266	Q2
MB.4790	LumA	0.598429	0.957	Q2
MB.7292	LumB	0.597792	0.581	Q2
MB.0589	LumB	0.596518	0.637	Q2
MB.5035	LumA	0.595297	0.268	Q2
MB.0512	LumA	0.58229	0.924	Q2
MB.4642	LumB	0.582264	1.056	Q2
MB.0185	LumB	0.57953	0.721	Q2
MB.0059	LumA	0.570983	0.627	Q2
MB.2712	LumA	0.551978	0.953	Q2
MB.4970	LumB	0.549456	0.423	Q2
MB.5130	LumA	0.544572	0.385	Q2
MB.4416	Basal	0.53207	0.591	Q2
MB.7275	Her2	0.519939	0.909	Q2
MB.7186	LumB	0.516754	0.882	Q2
MB.6052	Basal	0.507225	0.829	Q2
MB.2629	LumB	0.493555	0.292	Q2
MB.5653	LumB	0.49252	0.19	Q2
MB.0270	LumB	0.490264	0.88	Q2
MB.2774	LumB	0.488644	0.539	Q2
MB.0174	Basal	0.48161	0.143	Q2
MB.6150	LumB	0.478239	0.891	Q2
MB.2744	Normal	0.47439	0.614	Q2
MB.0531	Normal	0.473674	0.447	Q2
MB.7075	LumB	0.4724	0.976	Q2
MB.4878	LumA	0.465684	0.639	Q2
MB.7011	LumB	0.462419	0.925	Q2
MB.5022	Her2	0.455491	1.043	Q2
MB.4725	Her2	0.454217	0.339	Q2
MB.3978	Her2	0.44851	0.052	Q2
MB.0233	LumA	0.44007	0.135	Q2
MB.2536	LumA	0.438397	1.039	Q2
MB.5411	Her2	0.43776	0.56	Q2
MB.3032	LumA	0.432159	0.556	Q2
MB.0395	Her2	0.424249	0.643	Q2
MB.5483	Her2	0.420719	0.789	Q2
MB.0287	LumB	0.399989	0.623	Q2
MB.6053	LumB	0.395476	0.363	Q2
MB.7058	Normal	0.391282	0.287	Q2
MB.7235	LumA	0.38815	0.04	Q2
MB.5213	Her2	0.387752	0.734	Q2
MB.7131	LumB	0.384487	0.062	Q2
MB.5338	LumB	0.37448	0.553	Q2
MB.4880	Basal	0.372596	0.822	Q2
MB.5427	Basal	0.370791	0.786	Q2
MB.6107	Normal	0.36941	1.043	Q2
MB.4998	LumB	0.363358	0.234	Q2
MB.2969	LumA	0.359218	0.347	Q2
MB.2632	Her2	0.354174	0.261	Q2
MB.2728	LumB	0.348812	0.923	Q2
MB.5231	Her2	0.348255	0.939	Q2
MB.4332	Basal	0.347246	0.599	Q2
MB.5387	Basal	0.346211	0.754	Q2
MB.7194	LumB	0.346132	0.889	Q2
MB.0452	LumB	0.343557	0.474	Q2
MB.0608	Basal	0.332807	0.285	Q2
MB.6245	Basal	0.332621	0.483	Q2
MB.6103	Normal	0.324605	0.652	Q2
MB.5433	LumA	0.322747	0.812	Q2
MB.4782	Normal	0.318526	0.359	Q2
MB.4843	LumA	0.316296	0.848	Q2
MB.0379	LumA	0.314359	1.009	Q2
MB.4348	Her2	0.304511	0.165	Q2
MB.0120	LumB	0.304378	0.305	Q2
MB.5636	LumB	0.303502	0.166	Q2
MB.0106	LumA	0.300928	0.857	Q2
MB.0412	LumB	0.297875	0.939	Q2
MB.5535	Her2	0.292513	0.239	Q2
MB.6147	Normal	0.287205	0.123	Q2
MB.0882	LumB	0.283568	0.589	Q2
MB.2778	NC	0.278127	0.78	Q2
MB.0509	Basal	0.269128	0.499	Q2
MB.0425	LumA	0.263952	0.611	Q2
MB.5118	LumA	0.251185	0.233	Q2
MB.7193	LumB	0.244071	0.412	Q2
MB.7051	Her2	0.231224	0.224	Q2
MB.2779	LumA	0.225438	0.336	Q2
MB.4896	Basal	0.223765	0.489	Q2
MB.0484	Her2	0.217474	0.553	Q2
MB.5226	LumB	0.216068	0.4	Q2
MB.5552	LumB	0.215378	0.13	Q2
MB.7038	Basal	0.210732	0.374	Q2
MB.5259	Her2	0.204362	0.174	Q2
MB.2900	Normal	0.203804	0.453	Q2
MB.0366	LumA	0.200354	0.091	Q2
MB.2994	LumA	0.195443	0.161	Q2
MB.0491	LumA	0.18318	0.303	Q2
MB.5424	LumA	0.180526	0.591	Q2
MB.7285	LumB	0.175031	0.513	Q2
MB.5454	LumB	0.172297	0.44	Q2
MB.4723	LumB	0.170519	0.097	Q2
MB.0368	LumB	0.158043	1.057	Q2
MB.5628	LumB	0.156212	0.053	Q2
MB.0241	Basal	0.144931	0.87	Q2
MB.2517	Her2	0.138215	0.876	Q2
MB.0423	LumA	0.136941	0.237	Q2
MB.7107	LumA	0.131181	0.625	Q2
MB.5227	LumA	0.119316	0.898	Q2
MB.5489	LumA	0.118573	0.847	Q2
MB.0549	LumB	0.113264	0.893	Q2
MB.7258	Basal	0.113158	0.972	Q2
MB.0482	Normal	0.112176	0.319	Q2
MB.0249	Her2	0.111857	0.466	Q2
MB.2767	LumB	0.110079	1.061	Q2
MB.6246	Her2	0.106177	0.131	Q2
MB.4814	Normal	0.0959045	0.384	Q2
MB.6024	LumA	0.0923742	0.16	Q2
MB.4745	Her2	0.0869593	0.14	Q2
MB.0588	Normal	0.075811	0.039	Q2
MB.0351	LumB	0.0603891	0.748	Q2
MB.3378	LumA	0.0594336	0.253	Q2
MB.7196	Her2	0.0553459	0.726	Q2
MB.4710	LumA	0.0482587	0.484	Q2
MB.4822	LumA	0.0471704	0.419	Q2
MB.3865	LumA	0.0457901	0.453	Q2
MB.2844	LumB	0.0419148	0.88	Q2
MB.7148	LumA	0.0388622	0.734	Q2
MB.0211	Basal	0.0366857	0.396	Q2
MB.2708	LumB	0.0242632	0.044	Q2
MB.3171	LumA	0.0232546	0.26	Q2
MB.2951	LumA	0.0213169	0.563	Q2
MB.5113	Normal	0.0208126	0.818	Q2
MB.5478	LumA	0.0199897	0.966	Q2
MB.5474	Her2	0.0151588	0.172	Q2
MB.6190	LumA	0.0146279	0.659	Q2
MB.0109	Basal	0.01346	0.081	Q2
MB.4796	LumB	0.00257708	0.871	Q2
MB.5212	LumB	0.00135607	0.409	Q2
MB.0345	LumA	-0.0196134	0.329	Q2
MB.3429	Normal	-0.0204363	0.821	Q2
MB.4767	LumB	-0.0229579	0.591	Q2
MB.7229	LumA	-0.0292753	0.639	Q2
MB.0371	LumB	-0.0301512	0.5	Q2
MB.6146	Her2	-0.0322216	0.727	Q2
MB.0324	LumA	-0.0398397	0.193	Q2
MB.0095	LumB	-0.042149	0.548	Q2
MB.5260	LumB	-0.0428126	0.421	Q2
MB.7138	LumB	-0.0430515	0.176	Q2
MB.0402	Normal	-0.0508022	0.172	Q2
MB.0143	LumA	-0.0510942	0.437	Q2
MB.0189	Normal	-0.0520232	0.152	Q2
MB.4897	Normal	-0.0530053	0.143	Q2
MB.6133	LumA	-0.0581282	0.886	Q2
MB.0466	LumA	-0.0609419	0.942	Q2
MB.7008	Basal	-0.063437	0.526	Q2
MB.2564	LumA	-0.0718248	0.908	Q2
MB.5596	LumA	-0.0767619	0.764	Q2
MB.0546	Normal	-0.0785934	0.63	Q2
MB.0124	LumA	-0.0837694	0.179	Q2
MB.7026	LumB	-0.0874855	0.812	Q2
MB.5045	LumA	-0.0930597	0.246	Q2
MB.0459	LumB	-0.0973332	0.367	Q2
MB.7143	Her2	-0.0977048	0.63	Q2
MB.0469	LumB	-0.100572	0.944	Q2
MB.5218	LumB	-0.105296	0.314	Q2
MB.0114	LumA	-0.107314	0.544	Q2
MB.5451	LumA	-0.120665	0.07	Q2
MB.4661	LumA	-0.127142	0.947	Q2
MB.4154	LumB	-0.128602	1.066	Q2
MB.6085	Her2	-0.130513	0.386	Q2
MB.5120	Her2	-0.1346	0.678	Q2
MB.0517	LumA	-0.138025	0.318	Q2
MB.5127	LumB	-0.140706	0.608	Q2
MB.4838	LumB	-0.14405	0.525	Q2
MB.4281	Her2	-0.144501	0.3	Q2
MB.6048	Her2	-0.15058	0.246	Q2
MB.5582	LumA	-0.159631	0.975	Q2
MB.5518	LumB	-0.160693	0.525	Q2
MB.0302	LumA	-0.167037	0.126	Q2
MB.0235	LumA	-0.174681	0.253	Q2
MB.2730	LumB	-0.187714	0.604	Q2
MB.7100	LumB	-0.187741	0.075	Q2
MB.0202	LumA	-0.191696	0.074	Q2
MB.0390	Basal	-0.19451	0.597	Q2
MB.2769	LumB	-0.195518	0.166	Q2
MB.7219	LumA	-0.199367	0.514	Q2
MB.3492	LumB	-0.203057	0.089	Q2
MB.6029	LumA	-0.219434	0.451	Q2
MB.0660	Her2	-0.234803	0.379	Q2
MB.4630	LumB	-0.238705	0.242	Q2
MB.5493	LumB	-0.244491	0.404	Q2
MB.4148	LumB	-0.244518	1.043	Q2
MB.2846	Basal	-0.248605	0.226	Q2
MB.3412	LumA	-0.249535	0.756	Q2
MB.0654	LumA	-0.254631	0.62	Q2
MB.5306	LumA	-0.259568	0.479	Q2
MB.2760	LumB	-0.259648	0.726	Q2
MB.5167	LumB	-0.267982	0.124	Q2
MB.7097	LumB	-0.268115	0.569	Q2
MB.7144	LumB	-0.276742	0.444	Q2
MB.7065	LumB	-0.277352	0.689	Q2
MB.5221	LumA	-0.279688	0.198	Q2
MB.0475	LumA	-0.281732	0.401	Q2
MB.3060	LumB	-0.284147	0.513	Q2
MB.5583	LumA	-0.284678	0.09	Q2
MB.0504	LumA	-0.29081	0.11	Q2
MB.4887	Normal	-0.291633	0.865	Q2
MB.3490	LumB	-0.300206	0.73	Q2
MB.4282	LumA	-0.307877	0.909	Q2
MB.5389	LumA	-0.324175	0.437	Q2
MB.2610	LumA	-0.326485	0.139	Q2
MB.6069	LumA	-0.329537	0.554	Q2
MB.0175	LumA	-0.340659	0.932	Q2
MB.5270	LumA	-0.349286	0.621	Q2
MB.2821	Basal	-0.350427	0.653	Q2
MB.7077	LumA	-0.361044	0.899	Q2
MB.0662	Normal	-0.36423	0.223	Q2
MB.3396	Basal	-0.366512	0.139	Q2
MB.2801	LumA	-0.366857	0.422	Q2
MB.4033	LumA	-0.373175	0.844	Q2
MB.2901	LumB	-0.37705	0.757	Q2
MB.5413	LumA	-0.377634	0.62	Q2
MB.3536	Normal	-0.394542	0.176	Q2
MB.2835	LumA	-0.397914	0.879	Q2
MB.3371	LumB	-0.400462	0.822	Q2
MB.5332	Her2	-0.402744	0.499	Q2
MB.0463	LumA	-0.405558	0.315	Q2
MB.0243	LumB	-0.407761	0.955	Q2
MB.3582	Normal	-0.407814	0.794	Q2
MB.0577	LumB	-0.410362	1.063	Q2
MB.6182	Her2	-0.426209	0.986	Q2
MB.7161	LumA	-0.42966	0.629	Q2
MB.0097	LumA	-0.433588	0.736	Q2
MB.2747	LumA	-0.441949	0.702	Q2
MB.4627	LumA	-0.457	0.237	Q2
MB.3707	LumA	-0.461273	0.377	Q2
MB.5543	LumA	-0.473696	1.07	Q2
MB.7244	LumA	-0.485189	0.061	Q2
MB.3439	LumA	-0.509291	0.784	Q2
MB.0349	LumB	-0.511786	0.414	Q2
MB.0193	LumB	-0.518581	0.255	Q2
MB.5311	LumA	-0.524978	0.449	Q2
MB.7251	Her2	-0.5288	0.431	Q2
MB.5407	LumA	-0.53172	0.174	Q2
MB.5339	NC	-0.539152	0.819	Q2
MB.6189	LumB	-0.542576	0.192	Q2
MB.5447	LumB	-0.544116	0.232	Q2
MB.3781	LumA	-0.551999	0.552	Q2
MB.5280	Normal	-0.558317	1.055	Q2
MB.2796	LumB	-0.567979	0.121	Q2
MB.0229	LumA	-0.573314	0.53	Q2
MB.7141	LumA	-0.576234	0.237	Q2
MB.4266	LumA	-0.580693	0.919	Q2
MB.7215	LumA	-0.582763	0.278	Q2
MB.2854	LumA	-0.585524	0.786	Q2
MB.5429	LumA	-0.59569	0.366	Q2
MB.4849	LumA	-0.610077	0.281	Q2
MB.4949	LumB	-0.621358	0.412	Q2
MB.3105	LumA	-0.62603	0.514	Q2
MB.5350	LumB	-0.626587	0.839	Q2
MB.0528	LumA	-0.627224	0.086	Q2
MB.0606	LumB	-0.631206	0.084	Q2
MB.0474	LumB	-0.63309	0.073	Q2
MB.5150	Normal	-0.63678	0.347	Q2
MB.0472	LumB	-0.638585	0.68	Q2
MB.6164	LumB	-0.645088	0.046	Q2
MB.4846	LumB	-0.648963	0.369	Q2
MB.6131	Her2	-0.651671	0.122	Q2
MB.0554	LumA	-0.654033	0.552	Q2
MB.0642	LumA	-0.664491	0.659	Q2
MB.4339	LumB	-0.665659	0.881	Q2
MB.0609	LumA	-0.668314	0.816	Q2
MB.4752	LumA	-0.671579	0.341	Q2
MB.4673	LumB	-0.672189	0.518	Q2
MB.7054	Basal	-0.679011	0.278	Q2
MB.4882	LumA	-0.680072	0.417	Q2
MB.4760	LumA	-0.682568	0.83	Q2
MB.6138	LumB	-0.684266	0.18	Q2
MB.6145	LumB	-0.689867	0.169	Q2
MB.4010	Her2	-0.694884	0.274	Q2
MB.4317	Her2	-0.699529	0.041	Q2
MB.4982	Her2	-0.703617	0.532	Q2
MB.6149	LumA	-0.70858	0.5	Q2
MB.7128	LumA	-0.709987	0.475	Q2
MB.5183	LumA	-0.712005	0.376	Q2
MB.0468	LumA	-0.712748	0.726	Q2
MB.5305	LumA	-0.720737	0.843	Q2
MB.0630	LumB	-0.732231	0.98	Q2
MB.5279	LumA	-0.736451	0.724	Q2
MB.5134	LumA	-0.74399	0.256	Q2
MB.2853	LumB	-0.745635	1.031	Q2
MB.3838	LumB	-0.754289	1.001	Q2
MB.0418	Her2	-0.754687	0.346	Q2
MB.0650	LumA	-0.755085	0.862	Q2
MB.4324	Her2	-0.763844	0.057	Q2
MB.0411	LumA	-0.766074	0.746	Q2
MB.3850	LumA	-0.775444	0.157	Q2
MB.5635	LumA	-0.789512	0.051	Q2
MB.4593	LumA	-0.790866	0.422	Q2
MB.6063	Normal	-0.798802	0.236	Q2
MB.5382	LumA	-0.801032	0.679	Q2
MB.5401	LumA	-0.804695	0.218	Q2
MB.5201	LumA	-0.807588	0.964	Q2
MB.7006	LumA	-0.808544	0.268	Q2
MB.4709	LumA	-0.821869	0.345	Q2
MB.4395	Her2	-0.830894	0.2	Q2
MB.5642	LumA	-0.856322	0.734	Q2
MB.3252	LumA	-0.894917	0.568	Q2
MB.5275	Her2	-0.895076	0.076	Q2
MB.0181	LumA	-0.896961	0.321	Q2
MB.4883	LumA	-0.902216	0.959	Q2
MB.4289	Her2	-0.93513	0.319	Q2
MB.4899	LumA	-0.940731	0.461	Q2
MB.0880	LumA	-0.946385	0.941	Q2
MB.4860	LumA	-0.953021	0.984	Q2
MB.4866	LumA	-0.972159	0.415	Q2
MB.2999	LumA	-0.977388	0.349	Q2
MB.7287	LumB	-1.00306	1.038	Q2
MB.7113	LumA	-1.01091	0.225	Q2
MB.4564	LumA	-1.01248	0.626	Q2
MB.7157	LumB	-1.01927	0.65	Q2
MB.4342	LumA	-1.02647	0.366	Q2
MB.5403	LumA	-1.04661	0.07	Q2
MB.4357	LumA	-1.04967	0.462	Q2
MB.4976	LumA	-1.07064	0.455	Q2
MB.3452	Normal	-1.07908	0.64	Q2
MB.0180	LumA	-1.07995	0.106	Q2
MB.4898	LumA	-1.08059	0.83	Q2
MB.6179	LumA	-1.08834	0.954	Q2
MB.0586	LumA	-1.09479	0.668	Q2
MB.5398	LumA	-1.1092	0.483	Q2
MB.6181	LumA	-1.11876	0.692	Q2
MB.5331	LumA	-1.12033	0.065	Q2
MB.6171	LumA	-1.1233	0.116	Q2
MB.0166	LumA	-1.12367	0.219	Q2
MB.4785	LumA	-1.13057	0.14	Q2
MB.3007	LumB	-1.13503	0.462	Q2
MB.0315	LumA	-1.14928	0.469	Q2
MB.4390	LumA	-1.16189	0.156	Q2
MB.0348	LumA	-1.16704	0.247	Q2
MB.7284	LumA	-1.19616	0.46	Q2
MB.0559	LumA	-1.19781	0.691	Q2
MB.5140	LumB	-1.21004	0.335	Q2
MB.4670	LumA	-1.23667	0.625	Q2
MB.6044	Her2	-1.24333	0.511	Q2
MB.5567	LumA	-1.26876	0.252	Q2
MB.6273	LumA	-1.27465	0.206	Q2
MB.5015	LumA	-1.27709	0.879	Q2
MB.4079	Her2	-1.27717	0.613	Q2
MB.6118	LumA	-1.30889	0.343	Q2
MB.4362	Normal	-1.32301	1.076	Q2
MB.4230	LumA	-1.33862	0.346	Q2
MB.4322	LumA	-1.34329	0.65	Q2
MB.4967	LumA	-1.37788	0.728	Q2
MB.4343	Her2	-1.39524	0.533	Q2
MB.7010	LumA	-1.40498	0.669	Q2
MB.5330	LumA	-1.41568	0.513	Q2
MB.5422	LumA	-1.45265	0.219	Q2
MB.7241	LumB	-1.46868	0.098	Q2
MB.3459	LumB	-1.48437	0.273	Q2
MB.0527	LumA	-1.48912	0.846	Q2
MB.4059	Normal	-1.54678	1.015	Q2
MB.6231	Normal	-1.55832	0.477	Q2
MB.7013	LumA	-1.62888	0.868	Q2
MB.4578	LumA	-1.6865	0.593	Q2
MB.4434	Her2	-1.73539	0.237	Q2
MB.5505	LumB	-1.73561	0.492	Q2
MB.4442	LumA	-1.78219	0.352	Q2
MB.4959	LumA	-1.79201	0.314	Q2
MB.4692	LumA	-1.80486	0.084	Q2
MB.4310	LumA	-1.82097	0.892	Q2
MB.4603	Normal	-1.85649	0.319	Q2
MB.2863	LumA	-1.86939	0.53	Q2
MB.4145	Her2	-1.91764	0.621	Q2
MB.5126	Basal	3.02149	-0.164	Q3
MB.5348	Basal	2.8613	-0.668	Q3
MB.6242	Basal	2.81039	-0.875	Q3
MB.5188	Basal	2.63048	-0.258	Q3
MB.0414	Basal	2.31201	-0.008	Q3
MB.6188	Basal	2.17167	-0.416	Q3
MB.0303	Basal	2.09355	-0.036	Q3
MB.4732	Basal	2.04485	-0.727	Q3
MB.5559	Basal	1.97894	-0.389	Q3
MB.4696	Basal	1.89551	-0.157	Q3
MB.5558	Basal	1.8493	-0.187	Q3
MB.5346	Basal	1.83353	-0.7	Q3
MB.5511	Her2	1.77161	-0.196	Q3
MB.2753	Basal	1.7423	-0.005	Q3
MB.7012	Basal	1.63151	-0.113	Q3
MB.0281	Normal	1.62283	-0.929	Q3
MB.0206	Basal	1.59305	-0.379	Q3
MB.7071	Her2	1.54344	-0.082	Q3
MB.4809	Basal	1.54224	-0.299	Q3
MB.0127	Normal	1.48902	-0.61	Q3
MB.7073	Basal	1.48703	-0.684	Q3
MB.5205	Basal	1.48512	-0.223	Q3
MB.6237	Basal	1.46383	-0.552	Q3
MB.5482	Basal	1.46176	-0.198	Q3
MB.5624	Basal	1.45958	-0.542	Q3
MB.7081	Basal	1.45677	-0.003	Q3
MB.3057	Basal	1.45274	-0.139	Q3
MB.0188	Her2	1.42011	-0.827	Q3
MB.7007	Basal	1.39891	-0.216	Q3
MB.5426	Basal	1.3919	-0.32	Q3
MB.6359	Her2	1.35901	-0.748	Q3
MB.0615	Normal	1.35625	-0.695	Q3
MB.6169	Basal	1.28211	-0.31	Q3
MB.6098	Basal	1.27943	-0.708	Q3
MB.4655	LumA	1.27322	-0.803	Q3
MB.0420	Basal	1.27306	-0.333	Q3
MB.0071	LumB	1.26611	-0.252	Q3
MB.0008	LumB	1.2544	-0.15	Q3
MB.3062	Basal	1.25292	-0.813	Q3
MB.5065	Basal	1.24286	-0.03	Q3
MB.0401	Basal	1.20633	0.028	Q3
MB.2957	Basal	1.19882	-0.147	Q3
MB.0578	Normal	1.17756	-0.814	Q3
MB.4862	LumB	1.17334	-0.055	Q3
MB.7121	Basal	1.16954	-0.162	Q3
MB.0102	LumB	1.1675	0.014	Q3
MB.0392	Normal	1.15874	-0.481	Q3
MB.4712	Normal	1.12113	-0.181	Q3
MB.4622	Basal	1.1099	-0.871	Q3
MB.4893	Basal	1.10663	-0.65	Q3
MB.7089	Basal	1.09124	-0.7	Q3
MB.0014	LumB	1.07584	-0.217	Q3
MB.5018	LumA	1.07489	-0.476	Q3
MB.0093	LumB	1.07032	-0.007	Q3
MB.0436	Her2	1.06886	-0.37	Q3
MB.0108	LumB	1.04702	-0.107	Q3
MB.0282	Normal	1.02007	-0.023	Q3
MB.5546	Normal	1.01946	-0.64	Q3
MB.4757	Basal	1.01615	-0.121	Q3
MB.5513	Basal	0.998681	-0.884	Q3
MB.4331	Her2	0.988275	-0.562	Q3
MB.4942	Basal	0.984825	-0.646	Q3
MB.7172	LumB	0.980843	-0.366	Q3
MB.0330	Basal	0.978162	-0.372	Q3
MB.2842	Basal	0.958892	0.036	Q3
MB.4702	LumB	0.909414	-0.814	Q3
MB.2613	LumB	0.907503	-0.388	Q3
MB.0192	Normal	0.88003	-0.78	Q3
MB.3367	Basal	0.867343	-0.15	Q3
MB.5602	Basal	0.857097	-0.295	Q3
MB.3871	LumA	0.849426	-0.771	Q3
MB.7293	LumA	0.839419	-0.153	Q3
MB.0056	LumB	0.837959	-0.403	Q3
MB.0326	Normal	0.829279	-0.443	Q3
MB.0494	Basal	0.817016	-0.036	Q3
MB.5072	Her2	0.813353	-0.562	Q3
MB.4945	Basal	0.807726	-0.61	Q3
MB.0159	Basal	0.802284	-0.55	Q3
MB.0197	LumB	0.794772	-0.826	Q3
MB.5446	Her2	0.793206	0.027	Q3
MB.5323	Basal	0.774626	-0.411	Q3
MB.6187	Normal	0.768706	-0.454	Q3
MB.0022	LumB	0.755939	-0.837	Q3
MB.5614	LumA	0.755461	-0.53	Q3
MB.6336	Basal	0.749038	-0.915	Q3
MB.7212	LumA	0.731917	-0.284	Q3
MB.3253	LumB	0.73059	-0.514	Q3
MB.4333	LumA	0.730112	-0.292	Q3
MB.5409	Her2	0.719017	-0.149	Q3
MB.2772	LumB	0.709142	-0.916	Q3
MB.7045	Her2	0.682785	-0.719	Q3
MB.0158	Basal	0.679891	-0.414	Q3
MB.6144	Basal	0.670309	-0.724	Q3
MB.3031	Her2	0.660753	0.013	Q3
MB.7072	LumB	0.650587	-0.004	Q3
MB.0144	LumB	0.643049	-0.349	Q3
MB.5308	Normal	0.64289	-0.865	Q3
MB.0462	Her2	0.640872	-0.86	Q3
MB.7119	Basal	0.636015	-0.628	Q3
MB.6228	Basal	0.623752	-0.348	Q3
MB.0156	Normal	0.615151	-0.348	Q3
MB.6059	Normal	0.608967	-0.893	Q3
MB.0487	Normal	0.607507	-0.75	Q3
MB.0171	Normal	0.555959	-0.167	Q3
MB.5471	LumA	0.554712	-0.669	Q3
MB.7061	Normal	0.552933	-0.153	Q3
MB.0897	Normal	0.552084	-0.282	Q3
MB.0576	LumB	0.550863	-0.676	Q3
MB.2669	LumA	0.530212	-0.075	Q3
MB.7167	Her2	0.525275	-0.846	Q3
MB.0643	Her2	0.522249	-0.103	Q3
MB.5229	Basal	0.506349	-0.236	Q3
MB.0636	LumA	0.504491	0.037	Q3
MB.5054	Basal	0.49828	-0.493	Q3
MB.0601	LumB	0.443653	-0.246	Q3
MB.7115	Her2	0.439884	-0.073	Q3
MB.6011	LumB	0.437044	-0.184	Q3
MB.7041	LumA	0.435132	-0.24	Q3
MB.3556	Her2	0.433726	-0.466	Q3
MB.0194	LumA	0.43346	-0.373	Q3
MB.0275	Normal	0.417322	0.007	Q3
MB.0627	Basal	0.404103	-0.419	Q3
MB.4802	LumB	0.380851	-0.51	Q3
MB.4858	LumA	0.373233	-0.416	Q3
MB.0406	LumB	0.366862	-0.428	Q3
MB.0389	LumB	0.36519	-0.33	Q3
MB.4591	LumB	0.355953	-0.129	Q3
MB.7243	LumA	0.354201	-0.235	Q3
MB.5184	LumA	0.35221	-0.902	Q3
MB.3033	LumA	0.350325	-0.498	Q3
MB.4648	LumB	0.346928	-0.269	Q3
MB.5604	LumB	0.346291	-0.853	Q3
MB.3006	Normal	0.341991	-0.306	Q3
MB.2634	LumB	0.336443	-0.864	Q3
MB.0209	Normal	0.336018	-0.775	Q3
MB.5244	LumB	0.330099	-0.302	Q3
MB.5110	Normal	0.318579	-0.806	Q3
MB.0359	LumA	0.310616	-0.802	Q3
MB.4886	Her2	0.308466	-0.565	Q3
MB.7104	Basal	0.300875	-0.437	Q3
MB.5351	Normal	0.293814	-0.89	Q3
MB.7069	Her2	0.291345	-0.61	Q3
MB.7173	LumA	0.286461	-0.098	Q3
MB.6168	LumA	0.280701	-0.257	Q3
MB.0438	Her2	0.279719	-0.471	Q3
MB.7298	LumB	0.279268	-0.748	Q3
MB.7015	LumB	0.276401	0.034	Q3
MB.2823	Normal	0.265492	-0.055	Q3
MB.3600	LumB	0.262784	-0.084	Q3
MB.5467	Normal	0.256069	-0.533	Q3
MB.6363	Basal	0.253255	-0.447	Q3
MB.5058	Normal	0.252353	0.026	Q3
MB.4904	Her2	0.239001	-0.405	Q3
MB.5497	LumB	0.227455	-0.296	Q3
MB.7207	Her2	0.223128	-0.673	Q3
MB.0064	LumB	0.207945	-0.106	Q3
MB.0614	LumA	0.19462	-0.268	Q3
MB.0421	Her2	0.190294	-0.032	Q3
MB.5101	LumB	0.190002	-0.664	Q3
MB.5300	LumA	0.188701	-0.888	Q3
MB.4791	LumB	0.187772	-0.083	Q3
MB.0066	LumB	0.186551	-0.144	Q3
MB.0904	LumA	0.146391	-0.15	Q3
MB.0336	LumB	0.144506	0	Q3
MB.3752	Basal	0.143763	-0.884	Q3
MB.0293	Normal	0.139622	-0.064	Q3
MB.2797	LumA	0.137737	-0.339	Q3
MB.6238	LumA	0.137074	-0.924	Q3
MB.0363	LumB	0.135242	-0.499	Q3
MB.4994	LumB	0.126589	-0.681	Q3
MB.4834	LumB	0.118334	0.001	Q3
MB.2964	Her2	0.117378	-0.344	Q3
MB.7296	LumB	0.117325	-0.255	Q3
MB.7025	Basal	0.109654	-0.544	Q3
MB.6092	Normal	0.108513	0.008	Q3
MB.0321	LumA	0.104664	-0.844	Q3
MB.4714	Basal	0.101452	-0.131	Q3
MB.6288	LumB	0.101001	-0.749	Q3
MB.4601	Basal	0.0998861	-0.324	Q3
MB.0526	LumB	0.0953206	-0.58	Q3
MB.5492	LumA	0.0932767	-0.592	Q3
MB.5052	Her2	0.089189	-0.403	Q3
MB.4408	Basal	0.0791555	-0.103	Q3
MB.6329	LumB	0.0714313	-0.688	Q3
MB.0433	Normal	0.0689362	-0.376	Q3
MB.0399	Her2	0.0479136	-0.51	Q3
MB.4787	LumA	0.00998276	-0.418	Q3
MB.0424	Normal	0.00698332	-0.098	Q3
MB.0568	LumA	0.00106409	-0.711	Q3
MB.0611	LumB	0.000692481	-0.646	Q3
MB.0256	LumA	-0.00278474	-0.234	Q3
MB.7276	LumA	-0.00663357	-0.669	Q3
MB.4618	LumB	-0.00766877	-0.145	Q3
MB.0242	LumB	-0.03546	-0.453	Q3
MB.7228	Normal	-0.0436354	-0.603	Q3
MB.5405	LumB	-0.0439539	-0.705	Q3
MB.5144	LumB	-0.0441397	-0.776	Q3
MB.0600	LumA	-0.0519701	-0.732	Q3
MB.5654	LumB	-0.0640209	-0.424	Q3
MB.0225	LumB	-0.0644191	-0.032	Q3
MB.2770	LumA	-0.0779564	-0.535	Q3
MB.5161	Normal	-0.0794693	-0.092	Q3
MB.0370	LumB	-0.0835571	-0.305	Q3
MB.0346	Her2	-0.0841145	-0.14	Q3
MB.4687	LumA	-0.101209	-0.666	Q3
MB.0364	LumA	-0.102562	-0.375	Q3
MB.4738	Normal	-0.104181	-0.726	Q3
MB.6214	LumA	-0.106119	-0.541	Q3
MB.5527	Her2	-0.109888	-0.698	Q3
MB.5256	LumA	-0.112782	-0.209	Q3
MB.7122	Basal	-0.114215	-0.577	Q3
MB.0245	LumA	-0.114427	-0.384	Q3
MB.0126	LumA	-0.115675	-0.565	Q3
MB.5498	Her2	-0.11602	-0.187	Q3
MB.0505	LumA	-0.12032	-0.764	Q3
MB.5081	Normal	-0.122603	-0.684	Q3
MB.4828	LumB	-0.124487	-0.41	Q3
MB.7200	LumB	-0.128469	-0.078	Q3
MB.2720	LumB	-0.133353	-0.075	Q3
MB.6312	LumB	-0.135397	-0.061	Q3
MB.6207	LumA	-0.135423	-0.8	Q3
MB.0218	LumB	-0.142404	-0.107	Q3
MB.0142	LumA	-0.148111	-0.531	Q3
MB.4607	LumA	-0.150633	-0.627	Q3
MB.2916	LumA	-0.159976	-0.046	Q3
MB.6167	LumA	-0.168629	-0.849	Q3
MB.4928	Her2	-0.175743	-0.619	Q3
MB.0201	Basal	-0.176194	-0.346	Q3
MB.2781	LumB	-0.183998	-0.296	Q3
MB.5452	LumA	-0.197164	-0.513	Q3
MB.5182	LumA	-0.199287	-0.205	Q3
MB.5562	LumB	-0.207463	-0.847	Q3
MB.7273	Her2	-0.207463	-0.869	Q3
MB.3083	LumB	-0.2081	-0.149	Q3
MB.6230	LumA	-0.212851	-0.342	Q3
MB.5211	LumB	-0.21516	-0.645	Q3
MB.6125	Normal	-0.220257	-0.575	Q3
MB.7037	LumA	-0.221372	-0.338	Q3
MB.4318	LumB	-0.224557	-0.367	Q3
MB.3852	LumA	-0.224929	0.02	Q3
MB.4750	LumB	-0.231113	-0.125	Q3
MB.3450	LumA	-0.234378	-0.738	Q3
MB.5206	LumA	-0.244916	-0.161	Q3
MB.5324	LumA	-0.252799	-0.636	Q3
MB.0223	LumA	-0.25633	-0.346	Q3
MB.5288	LumB	-0.257683	-0.307	Q3
MB.5532	LumA	-0.265169	-0.147	Q3
MB.5027	LumA	-0.269283	-0.822	Q3
MB.0002	LumA	-0.270345	-0.21	Q3
MB.5098	LumA	-0.281918	-0.049	Q3
MB.5381	Her2	-0.286643	-0.383	Q3
MB.4303	Basal	-0.292615	-0.286	Q3
MB.3222	LumA	-0.295933	-0.241	Q3
MB.7168	LumA	-0.305276	-0.195	Q3
MB.5109	LumA	-0.311859	-0.834	Q3
MB.7024	LumB	-0.313399	-0.35	Q3
MB.3153	Basal	-0.314912	-0.445	Q3
MB.2970	LumA	-0.322875	0.035	Q3
MB.7053	LumA	-0.327015	-0.333	Q3
MB.0507	LumA	-0.329909	-0.109	Q3
MB.0177	LumA	-0.330041	-0.533	Q3
MB.5154	Normal	-0.332377	-0.661	Q3
MB.7149	LumB	-0.332483	-0.868	Q3
MB.5588	Normal	-0.335854	-0.736	Q3
MB.4981	LumA	-0.338721	-0.628	Q3
MB.7152	Her2	-0.345676	-0.725	Q3
MB.6344	LumB	-0.355895	-0.476	Q3
MB.6346	LumB	-0.358125	-0.877	Q3
MB.7063	LumA	-0.359372	-0.608	Q3
MB.2814	LumB	-0.37275	-0.507	Q3
MB.0410	LumA	-0.375325	-0.879	Q3
MB.7164	LumA	-0.381111	0.003	Q3
MB.2750	LumA	-0.381483	-0.332	Q3
MB.5364	Normal	-0.385783	-0.874	Q3
MB.0222	Normal	-0.397568	-0.403	Q3
MB.7043	Basal	-0.39802	-0.728	Q3
MB.7234	LumB	-0.402744	-0.202	Q3
MB.0269	Basal	-0.404894	-0.551	Q3
MB.4718	Normal	-0.411982	-0.443	Q3
MB.0139	LumA	-0.423847	-0.529	Q3
MB.0327	LumA	-0.428518	-0.225	Q3
MB.5158	LumA	-0.431704	-0.546	Q3
MB.0419	LumA	-0.439534	-0.434	Q3
MB.6141	LumB	-0.439879	-0.892	Q3
MB.5370	LumB	-0.441684	-0.617	Q3
MB.6201	LumB	-0.449249	-0.785	Q3
MB.2764	Normal	-0.452461	-0.821	Q3
MB.3350	LumB	-0.453443	-0.719	Q3
MB.4999	LumA	-0.458486	-0.072	Q3
MB.0547	LumB	-0.461565	-0.237	Q3
MB.4779	LumA	-0.465626	-0.308	Q3
MB.4977	LumA	-0.468679	-0.165	Q3
MB.3266	LumB	-0.473669	-0.053	Q3
MB.7162	LumA	-0.474572	-0.221	Q3
MB.0280	Normal	-0.49002	-0.342	Q3
MB.2793	LumB	-0.496762	-0.79	Q3
MB.0541	LumA	-0.497001	-0.606	Q3
MB.4829	LumB	-0.497107	-0.835	Q3
MB.5008	Her2	-0.502336	-0.171	Q3
MB.2556	Normal	-0.504911	-0.83	Q3
MB.4827	LumA	-0.511122	-0.914	Q3
MB.5329	LumA	-0.52742	-0.279	Q3
MB.5117	LumA	-0.52965	-0.298	Q3
MB.4672	LumA	-0.532277	-0.751	Q3
MB.5228	LumB	-0.533074	-0.478	Q3
MB.5185	LumA	-0.537507	-0.192	Q3
MB.0301	LumA	-0.539683	-0.509	Q3
MB.5599	LumA	-0.541037	-0.704	Q3
MB.4944	LumB	-0.551442	-0.789	Q3
MB.0146	LumB	-0.551707	-0.924	Q3
MB.7279	Her2	-0.555636	-0.026	Q3
MB.5651	Basal	-0.555901	-0.5	Q3
MB.2896	Normal	-0.562325	-0.214	Q3
MB.7032	LumA	-0.573924	-0.844	Q3
MB.6208	Normal	-0.577826	-0.576	Q3
MB.7102	LumB	-0.581091	-0.494	Q3
MB.0155	Normal	-0.584436	-0.521	Q3
MB.2963	Her2	-0.58648	-0.849	Q3
MB.5499	LumA	-0.592346	-0.034	Q3
MB.5601	LumA	-0.609758	-0.033	Q3
MB.0454	LumA	-0.628657	-0.534	Q3
MB.5193	LumA	-0.641027	-0.394	Q3
MB.0317	LumA	-0.641239	-0.857	Q3
MB.7044	Normal	-0.644531	-0.179	Q3
MB.5233	LumB	-0.656342	-0.559	Q3
MB.5116	LumB	-0.658705	-0.202	Q3
MB.2815	Normal	-0.670703	-0.783	Q3
MB.0592	LumB	-0.675003	-0.502	Q3
MB.5514	LumA	-0.67779	-0.564	Q3
MB.7042	LumB	-0.679621	-0.613	Q3
MB.5603	LumA	-0.698335	-0.643	Q3
MB.7195	LumA	-0.709589	-0.354	Q3
MB.3487	LumB	-0.711739	-0.505	Q3
MB.7001	LumA	-0.71649	-0.288	Q3
MB.0362	LumA	-0.717844	-0.575	Q3
MB.6218	LumA	-0.722171	-0.095	Q3
MB.6154	LumB	-0.726949	-0.656	Q3
MB.6135	LumB	-0.730744	-0.617	Q3
MB.0388	Normal	-0.736106	-0.352	Q3
MB.0272	LumB	-0.736849	-0.686	Q3
MB.0320	LumA	-0.742901	-0.116	Q3
MB.6075	LumB	-0.743751	-0.091	Q3
MB.7106	LumA	-0.748422	-0.674	Q3
MB.2954	LumB	-0.749272	-0.681	Q3
MB.2513	LumA	-0.749935	-0.351	Q3
MB.0574	LumA	-0.752882	-0.536	Q3
MB.5590	LumB	-0.754581	-0.276	Q3
MB.4906	LumA	-0.761323	0.009	Q3
MB.2792	Her2	-0.770082	-0.302	Q3
MB.4354	Her2	-0.770135	-0.883	Q3
MB.6232	LumA	-0.774302	-0.837	Q3
MB.4276	Her2	-0.774674	-0.444	Q3
MB.0128	Normal	-0.778948	-0.681	Q3
MB.7085	Normal	-0.785398	-0.621	Q3
MB.0616	LumB	-0.790043	-0.278	Q3
MB.6211	LumA	-0.793016	-0.27	Q3
MB.0495	Basal	-0.800129	-0.745	Q3
MB.7002	LumB	-0.816454	-0.919	Q3
MB.4641	LumA	-0.817569	-0.895	Q3
MB.3823	LumA	-0.818338	-0.341	Q3
MB.4705	LumA	-0.822134	-0.26	Q3
MB.5605	LumB	-0.824868	-0.16	Q3
MB.6022	LumB	-0.828558	-0.023	Q3
MB.6213	LumA	-0.831424	-0.127	Q3
MB.7232	LumA	-0.854225	-0.675	Q3
MB.0253	Normal	-0.854942	-0.152	Q3
MB.5383	LumA	-0.860861	-0.657	Q3
MB.4283	LumA	-0.865268	-0.683	Q3
MB.5059	LumA	-0.873947	-0.751	Q3
MB.4667	Her2	-0.87408	-0.556	Q3
MB.7116	LumB	-0.878486	-0.483	Q3
MB.4360	Her2	-0.88191	-0.744	Q3
MB.5033	LumB	-0.885759	-0.237	Q3
MB.5209	Basal	-0.887033	-0.811	Q3
MB.6183	LumB	-0.887166	-0.737	Q3
MB.0403	Basal	-0.895023	-0.217	Q3
MB.5406	LumB	-0.895341	-0.867	Q3
MB.5365	LumA	-0.903066	-0.82	Q3
MB.4969	LumA	-0.905694	-0.468	Q3
MB.0621	LumA	-0.906198	-0.617	Q3
MB.6008	LumB	-0.921381	-0.484	Q3
MB.5510	LumA	-0.928866	-0.601	Q3
MB.0310	LumA	-0.929981	-0.622	Q3
MB.4805	LumA	-0.931308	-0.57	Q3
MB.4956	LumB	-0.938263	-0.458	Q3
MB.4674	LumA	-0.941103	-0.508	Q3
MB.4003	Her2	-0.96186	-0.394	Q3
MB.5088	LumA	-0.979034	-0.452	Q3
MB.4719	LumA	-0.989863	-0.914	Q3
MB.7218	LumA	-0.995066	-0.246	Q3
MB.4820	LumA	-0.997136	-0.905	Q3
MB.6105	Her2	-0.999154	-0.26	Q3
MB.6206	LumA	-0.999552	-0.419	Q3
MB.4001	LumA	-0.999844	-0.701	Q3
MB.0405	LumB	-1.00502	-0.443	Q3
MB.5345	Normal	-1.01723	-0.908	Q3
MB.5011	LumA	-1.0275	-0.389	Q3
MB.4626	Her2	-1.02904	-0.478	Q3
MB.4941	LumA	-1.0357	-0.214	Q3
MB.5049	LumB	-1.03631	-0.155	Q3
MB.5107	LumB	-1.03685	-0.465	Q3
MB.5395	LumA	-1.03708	-0.147	Q3
MB.5152	LumA	-1.05561	-0.072	Q3
MB.7019	LumB	-1.06073	-0.199	Q3
MB.3026	LumA	-1.06671	-0.844	Q3
MB.0605	LumA	-1.06862	-0.149	Q3
MB.4961	LumA	-1.07852	-0.001	Q3
MB.5020	LumA	-1.07985	-0.189	Q3
MB.3525	LumB	-1.08024	-0.111	Q3
MB.7124	LumA	-1.08462	-0.557	Q3
MB.3437	LumB	-1.09346	-0.102	Q3
MB.0036	LumA	-1.09723	-0.125	Q3
MB.3049	LumA	-1.09869	-0.522	Q3
MB.7220	LumB	-1.1289	-0.082	Q3
MB.5491	LumB	-1.14459	-0.728	Q3
MB.6097	LumA	-1.14775	-0.479	Q3
MB.4832	LumA	-1.14889	-0.352	Q3
MB.5322	LumA	-1.15027	-0.303	Q3
MB.5240	LumA	-1.15072	-0.93	Q3
MB.4675	LumA	-1.15627	-0.747	Q3
MB.7093	LumA	-1.1642	-0.407	Q3
MB.0244	Normal	-1.16641	-0.424	Q3
MB.6019	Normal	-1.17155	-0.343	Q3
MB.4744	LumB	-1.17747	-0.74	Q3
MB.3110	LumA	-1.17941	-0.68	Q3
MB.5086	LumA	-1.18161	-0.284	Q3
MB.5050	LumA	-1.1839	-0.554	Q3
MB.4965	LumA	-1.19836	-0.912	Q3
MB.2966	LumA	-1.20821	-0.769	Q3
MB.5191	LumA	-1.21894	-0.637	Q3
MB.3167	LumA	-1.2205	-0.149	Q3
MB.0339	LumB	-1.2247	-0.882	Q3
MB.0184	LumA	-1.22692	-0.278	Q3
MB.7197	LumB	-1.24025	-0.56	Q3
MB.7216	LumB	-1.24973	-0.169	Q3
MB.4716	LumA	-1.26236	-0.748	Q3
MB.5277	Normal	-1.26698	-0.823	Q3
MB.5648	LumA	-1.2807	-0.391	Q3
MB.5385	LumA	-1.28492	-0.731	Q3
MB.4421	LumA	-1.29543	-0.664	Q3
MB.0360	LumB	-1.29586	-0.41	Q3
MB.4293	LumA	-1.29665	-0.81	Q3
MB.2845	LumA	-1.29692	-0.501	Q3
MB.5261	LumB	-1.29928	-0.451	Q3
MB.5164	Normal	-1.30257	-0.257	Q3
MB.7188	LumB	-1.31131	-0.78	Q3
MB.0125	LumB	-1.31149	-0.923	Q3
MB.4682	LumA	-1.3133	-0.726	Q3
MB.0417	Her2	-1.31792	-0.188	Q3
MB.0585	LumB	-1.32957	-0.703	Q3
MB.5174	Her2	-1.36328	-0.788	Q3
MB.4368	LumA	-1.3684	-0.645	Q3
MB.4351	Her2	-1.3808	-0.158	Q3
MB.3088	LumA	-1.38818	-0.442	Q3
MB.5004	Her2	-1.39128	-0.902	Q3
MB.4996	LumA	-1.3915	-0.579	Q3
MB.6065	LumA	-1.43091	-0.853	Q3
MB.5179	LumA	-1.44461	-0.872	Q3
MB.3417	LumB	-1.45148	-0.005	Q3
MB.0355	LumA	-1.46818	-0.601	Q3
MB.7118	LumA	-1.48127	-0.748	Q3
MB.4557	LumA	-1.48684	-0.034	Q3
MB.7236	LumB	-1.49579	-0.612	Q3
MB.4599	LumA	-1.52092	-0.066	Q3
MB.4855	LumA	-1.53857	-0.336	Q3
MB.5334	LumA	-1.54893	-0.144	Q3
MB.4836	Her2	-1.57701	-0.137	Q3
MB.4119	Her2	-1.59495	-0.427	Q3
MB.0335	LumB	-1.61446	-0.877	Q3
MB.6012	LumA	-1.62192	-0.917	Q3
MB.4548	Her2	-1.62797	-0.878	Q3
MB.2819	LumA	-1.6362	-0.329	Q3
MB.7132	LumB	-1.64902	-0.258	Q3
MB.5399	LumA	-1.67509	-0.669	Q3
MB.4140	LumA	-1.70638	-0.406	Q3
MB.4735	LumA	-1.7191	-0.887	Q3
MB.0322	LumA	-1.73492	-0.483	Q3
MB.4730	LumA	-1.73547	-0.591	Q3
MB.4350	Her2	-1.73839	-0.262	Q3
MB.5347	LumB	-1.7574	-0.653	Q3
MB.0661	LumA	-1.76581	-0.776	Q3
MB.4870	LumA	-1.80446	-0.168	Q3
MB.4046	Her2	-1.8176	-0.379	Q3
MB.0553	LumA	-1.82126	-0.619	Q3
MB.4173	LumA	-1.82286	-0.81	Q3
MB.5368	Normal	-1.87613	-0.818	Q3
MB.4962	LumA	-1.88457	-0.582	Q3
MB.3748	LumA	-2.02392	-0.126	Q3
MB.4292	LumA	-2.02512	-0.853	Q3
MB.4426	Basal	-2.08686	-0.241	Q3
MB.4212	LumA	-2.13535	-0.559	Q3
MB.4381	Normal	-2.15322	-0.686	Q3
MB.2848	LumA	-2.16941	-0.308	Q3
MB.4126	Her2	-2.20094	-0.567	Q3
MB.5104	LumA	-2.49343	-0.348	Q3
MB.4313	LumA	-2.71212	-0.429	Q3
MB.0656	Basal	2.7649	-1.075	Q4
MB.5616	Basal	2.4396	-2.214	Q4
MB.0000	Normal	1.57383	-1.452	Q4
MB.5076	Basal	1.57048	-1.29	Q4
MB.0045	Basal	1.57014	-1.192	Q4
MB.7267	Basal	1.46643	-1.045	Q4
MB.0620	Normal	1.40151	-1.222	Q4
MB.6226	Normal	1.31301	-1.306	Q4
MB.0205	Normal	1.26008	-1.001	Q4
MB.6283	LumA	1.2337	-1.234	Q4
MB.6152	Basal	1.18098	-1.633	Q4
MB.5169	LumB	1.13724	-1.11	Q4
MB.5420	Basal	1.12946	-1.885	Q4
MB.7068	Her2	1.12349	-1.143	Q4
MB.0483	LumB	1.09785	-2.96	Q4
MB.6317	LumB	1.06265	-1.016	Q4
MB.4015	Her2	1.0441	-1.161	Q4
MB.0221	Her2	1.04375	-2.116	Q4
MB.0877	LumB	1.01134	-1.147	Q4
MB.0545	Normal	1.00481	-1.221	Q4
MB.6184	Her2	1.00181	-1.374	Q4
MB.4758	Basal	0.998468	-1.182	Q4
MB.6318	Her2	0.986125	-2.562	Q4
MB.7262	Her2	0.938984	-1.863	Q4
MB.0534	Normal	0.936622	-1.194	Q4
MB.4797	LumA	0.934631	-2.086	Q4
MB.0352	Her2	0.878942	-1.444	Q4
MB.6223	Basal	0.878571	-1.257	Q4
MB.4763	Her2	0.87435	-1.479	Q4
MB.7091	LumA	0.83472	-0.993	Q4
MB.0020	Normal	0.83204	-0.937	Q4
MB.0260	LumA	0.828961	-2.421	Q4
MB.6225	LumA	0.823625	-1.134	Q4
MB.7057	Normal	0.817361	-1.176	Q4
MB.5652	Normal	0.809716	-1.509	Q4
MB.7023	Basal	0.791773	-1.041	Q4
MB.5102	Basal	0.778528	-1.575	Q4
MB.0053	LumB	0.740411	-1.504	Q4
MB.0035	Her2	0.740013	-1.063	Q4
MB.5541	LumA	0.727378	-1.318	Q4
MB.4991	LumB	0.714557	-0.999	Q4
MB.0485	LumA	0.704604	-1.83	Q4
MB.4621	Basal	0.698047	-1.667	Q4
MB.0440	LumB	0.6607	-0.965	Q4
MB.0343	Normal	0.654489	-1.743	Q4
MB.7217	LumA	0.647986	-2.384	Q4
MB.0564	Normal	0.644854	-1.404	Q4
MB.4688	LumB	0.64127	-1.161	Q4
MB.5656	Normal	0.630679	-0.935	Q4
MB.7074	Normal	0.627229	-0.96	Q4
MB.0028	LumB	0.616532	-2.044	Q4
MB.0655	Normal	0.605436	-2.007	Q4
MB.7278	LumA	0.579397	-1.05	Q4
MB.7109	LumB	0.579158	-1.017	Q4
MB.0496	Normal	0.565594	-1.461	Q4
MB.5534	LumB	0.547969	-2.282	Q4
MB.0538	LumA	0.519913	-1.275	Q4
MB.5178	Normal	0.510623	-3.794	Q4
MB.5148	Her2	0.509587	-1.418	Q4
MB.0204	LumA	0.508791	-1.38	Q4
MB.0340	Basal	0.492812	-1.2	Q4
MB.7299	LumB	0.490237	-1.148	Q4
MB.0510	Normal	0.463906	-1.151	Q4
MB.6229	LumA	0.449546	-2.405	Q4
MB.5495	LumA	0.440999	-1.179	Q4
MB.4733	Basal	0.4406	-2.209	Q4
MB.6195	LumA	0.402935	-2.218	Q4
MB.0230	Her2	0.398077	-1.009	Q4
MB.0544	LumB	0.383664	-2.397	Q4
MB.0263	LumA	0.374055	-1.695	Q4
MB.0569	LumB	0.35229	-1.745	Q4
MB.0537	Normal	0.343822	-1.091	Q4
MB.0039	LumB	0.343106	-1.591	Q4
MB.4341	Her2	0.338434	-1.003	Q4
MB.0354	Basal	0.337983	-1.227	Q4
MB.0154	LumA	0.335328	-1.483	Q4
MB.0551	Normal	0.334028	-1.047	Q4
MB.0215	LumB	0.331612	-1.147	Q4
MB.5318	LumB	0.328666	-1.394	Q4
MB.6157	Basal	0.324127	-1.427	Q4
MB.5358	LumA	0.314651	-1.016	Q4
MB.0657	Normal	0.29745	-1.636	Q4
MB.4011	LumA	0.28524	-1.03	Q4
MB.0626	LumB	0.27157	-1.144	Q4
MB.5525	LumB	0.257396	-2.808	Q4
MB.6319	Normal	0.253282	-1.947	Q4
MB.0344	Normal	0.248451	-2.942	Q4
MB.0644	LumA	0.234197	-2.094	Q4
MB.0486	LumA	0.23417	-1.298	Q4
MB.0342	Normal	0.223473	-1.766	Q4
MB.5396	LumB	0.22273	-1.071	Q4
MB.4639	LumB	0.221854	-1.905	Q4
MB.4978	Normal	0.221828	-2.287	Q4
MB.5549	Her2	0.215165	-3.035	Q4
MB.4640	Her2	0.187135	-1.088	Q4
MB.7112	LumB	0.186631	-2.033	Q4
MB.4623	LumA	0.184321	-1.815	Q4
MB.7253	LumB	0.179809	-1.561	Q4
MB.7099	LumB	0.17251	-0.974	Q4
MB.0594	LumB	0.159954	-2.902	Q4
MB.0203	LumA	0.148514	-2.639	Q4
MB.7028	LumB	0.135295	-1.396	Q4
MB.5577	Her2	0.131181	-2.09	Q4
MB.0365	Her2	0.126562	-1.002	Q4
MB.0195	LumB	0.106628	-1.063	Q4
MB.0307	LumA	0.105646	-1.699	Q4
MB.3102	LumA	0.083429	-1.3	Q4
MB.5432	LumA	0.0756252	-1.102	Q4
MB.2932	LumB	0.0688566	-1.1	Q4
MB.4711	Basal	0.0683522	-2.132	Q4
MB.7018	Her2	0.0632028	-2.343	Q4
MB.6302	LumB	0.0594336	-2.372	Q4
MB.0591	LumB	0.052718	-1.601	Q4
MB.0480	LumA	0.0508069	-0.998	Q4
MB.0135	LumB	0.0340844	-2.819	Q4
MB.5553	LumB	0.0239447	-1.536	Q4
MB.6160	Her2	0.0144686	-1.683	Q4
MB.7034	LumA	0.0129291	-1.863	Q4
MB.5176	LumA	0.0111772	-4.506	Q4
MB.0170	LumA	0.00815125	-1.538	Q4
MB.5638	LumA	0.00371846	-2.994	Q4
MB.0347	Basal	-0.00788112	-1.734	Q4
MB.5114	Basal	-0.0090225	-1.716	Q4
MB.7249	LumA	-0.020277	-1.101	Q4
MB.0584	LumB	-0.0210468	-1.304	Q4
MB.6212	LumA	-0.0271518	-2.22	Q4
MB.0261	LumB	-0.0295142	-1.524	Q4
MB.6047	Her2	-0.0313192	-1.036	Q4
MB.5060	LumB	-0.0326198	-1.013	Q4
MB.4146	Basal	-0.0338143	-1.337	Q4
MB.4004	LumB	-0.0367872	-0.986	Q4
MB.7123	LumA	-0.0401847	-1.156	Q4
MB.0117	LumA	-0.0409811	-0.954	Q4
MB.5271	LumB	-0.0456527	-2.471	Q4
MB.0111	LumA	-0.0681883	-1.335	Q4
MB.5272	Basal	-0.0687457	-1.15	Q4
MB.6163	LumA	-0.0774786	-1.691	Q4
MB.0266	LumA	-0.0888658	-0.955	Q4
MB.0383	LumB	-0.0888658	-1.957	Q4
MB.7201	Basal	-0.0973067	-2.18	Q4
MB.0220	Normal	-0.104473	-1.678	Q4
MB.5530	Basal	-0.105801	-1.407	Q4
MB.2952	LumA	-0.108482	-0.947	Q4
MB.0131	LumA	-0.113737	-1.187	Q4
MB.0445	LumA	-0.120373	-1.611	Q4
MB.5626	LumA	-0.135875	-2.192	Q4
MB.5412	LumA	-0.136299	-1.246	Q4
MB.0613	Basal	-0.137334	-0.966	Q4
MB.0179	Basal	-0.142298	-1.913	Q4
MB.4139	LumB	-0.151137	-1.066	Q4
MB.6082	Normal	-0.156791	-1.927	Q4
MB.4005	LumB	-0.158835	-2.331	Q4
MB.6234	Normal	-0.159313	-1.091	Q4
MB.6284	LumB	-0.159578	-1.688	Q4
MB.0434	LumB	-0.160135	-1.626	Q4
MB.4793	Basal	-0.163984	-1.476	Q4
MB.4270	Her2	-0.168656	-1.765	Q4
MB.7264	Normal	-0.169107	-1.797	Q4
MB.0478	LumA	-0.17431	-1.581	Q4
MB.0308	LumA	-0.179725	-1.535	Q4
MB.0285	Normal	-0.181689	-1.993	Q4
MB.7176	LumA	-0.189201	-1.178	Q4
MB.0151	LumB	-0.193421	-2.068	Q4
MB.7078	Basal	-0.195359	-2.482	Q4
MB.0536	LumB	-0.199818	-1.129	Q4
MB.0471	LumA	-0.20226	-1.324	Q4
MB.0422	LumA	-0.203428	-0.943	Q4
MB.0145	LumA	-0.207171	-1.98	Q4
MB.7226	LumB	-0.207171	-2.626	Q4
MB.0333	Basal	-0.222009	-3.079	Q4
MB.0380	LumB	-0.224769	-1.928	Q4
MB.4873	LumB	-0.226601	-1.805	Q4
MB.4952	Her2	-0.232892	-1.64	Q4
MB.4746	Normal	-0.234909	-1.047	Q4
MB.0619	Normal	-0.235254	-2.175	Q4
MB.0386	LumA	-0.237139	-1.162	Q4
MB.5386	LumB	-0.250331	-1.351	Q4
MB.5121	LumB	-0.25617	-1.201	Q4
MB.4722	LumA	-0.261559	-1.371	Q4
MB.6080	LumB	-0.265222	-1.796	Q4
MB.0519	Normal	-0.266151	-2.275	Q4
MB.6185	LumA	-0.269416	-2.93	Q4
MB.5123	LumA	-0.278653	-2.891	Q4
MB.5589	LumA	-0.286005	-0.967	Q4
MB.2765	LumB	-0.297393	-2.838	Q4
MB.0121	LumA	-0.298083	-0.988	Q4
MB.5239	LumB	-0.302834	-1.512	Q4
MB.0891	LumA	-0.306895	-1.244	Q4
MB.6026	LumB	-0.3087	-2.533	Q4
MB.7062	LumA	-0.308727	-1.8	Q4
MB.7286	LumB	-0.310479	-2.498	Q4
MB.4930	LumB	-0.321362	-1.608	Q4
MB.0429	LumB	-0.322078	-1.208	Q4
MB.6306	LumB	-0.325104	-2.339	Q4
MB.6253	LumA	-0.327626	-1.936	Q4
MB.6327	LumB	-0.329802	-2.422	Q4
MB.0304	LumB	-0.336279	-2.95	Q4
MB.0309	LumA	-0.337421	-1.595	Q4
MB.0646	LumB	-0.348887	-1.542	Q4
MB.0289	Basal	-0.349869	-2.003	Q4
MB.5266	LumB	-0.351091	-1.908	Q4
MB.0623	Normal	-0.353506	-1.036	Q4
MB.5301	Her2	-0.355337	-1.704	Q4
MB.2790	LumA	-0.359425	-1.194	Q4
MB.0431	LumA	-0.362318	-0.935	Q4
MB.4764	LumA	-0.36346	-1.534	Q4
MB.6257	LumB	-0.366778	-0.981	Q4
MB.0140	LumB	-0.374847	-4.001	Q4
MB.4681	LumA	-0.388331	-3.048	Q4
MB.5460	Basal	-0.391092	-0.936	Q4
MB.2643	Basal	-0.393667	-1.055	Q4
MB.0631	LumA	-0.39648	-2.118	Q4
MB.0394	LumA	-0.40232	-1.409	Q4
MB.0587	LumA	-0.403461	-1.683	Q4
MB.2763	LumB	-0.409566	-2.463	Q4
MB.0199	LumA	-0.411637	-1.329	Q4
MB.5013	LumA	-0.412406	-1.019	Q4
MB.0907	Normal	-0.412486	-1.962	Q4
MB.5622	LumB	-0.416547	-1.831	Q4
MB.0596	LumA	-0.423634	-2.583	Q4
MB.6021	LumA	-0.426209	-1.44	Q4
MB.0101	Normal	-0.426846	-1.024	Q4
MB.0635	Basal	-0.433933	-1.206	Q4
MB.0637	LumB	-0.439136	-2.489	Q4
MB.5200	LumB	-0.442002	-1.229	Q4
MB.6328	LumA	-0.445559	-2.716	Q4
MB.0413	LumA	-0.445745	-1.656	Q4
MB.7181	LumB	-0.446568	-1.117	Q4
MB.0624	LumA	-0.455035	-1.762	Q4
MB.5017	Her2	-0.457743	-1.733	Q4
MB.0173	LumB	-0.458327	-1.098	Q4
MB.2858	LumB	-0.460663	-1.486	Q4
MB.5556	LumB	-0.471678	-2.459	Q4
MB.5001	LumA	-0.47497	-4.034	Q4
MB.6217	LumB	-0.485879	-1.224	Q4
MB.5633	Basal	-0.488879	-1.751	Q4
MB.5251	LumA	-0.489489	-1.068	Q4
MB.0393	Basal	-0.489887	-1.677	Q4
MB.0210	Basal	-0.498036	-1.404	Q4
MB.5550	LumA	-0.499018	-0.93	Q4
MB.6297	LumA	-0.504539	-1.486	Q4
MB.6256	LumA	-0.508415	-1.106	Q4
MB.0906	Normal	-0.510246	-1.489	Q4
MB.0404	LumA	-0.517121	-1.03	Q4
MB.7040	LumA	-0.51951	-3.736	Q4
MB.7237	NC	-0.520094	-3.408	Q4
MB.7208	Basal	-0.523598	-1.222	Q4
MB.7174	LumB	-0.525111	-1.518	Q4
MB.4698	LumA	-0.525987	-1.695	Q4
MB.7199	LumB	-0.5331	-2.421	Q4
MB.7127	Normal	-0.533472	-1.528	Q4
MB.2931	LumB	-0.543983	-1.161	Q4
MB.6254	LumB	-0.544222	-2.561	Q4
MB.0492	LumB	-0.546956	-1.456	Q4
MB.5287	LumA	-0.553539	-2.048	Q4
MB.0460	LumA	-0.555503	-1.473	Q4
MB.5214	Normal	-0.555556	-1.015	Q4
MB.0369	LumB	-0.565829	-4.396	Q4
MB.7086	LumB	-0.568456	-1.471	Q4
MB.7079	Normal	-0.570261	-1.142	Q4
MB.4876	Basal	-0.572916	-3.093	Q4
MB.0435	Basal	-0.576818	-1.43	Q4
MB.4839	LumB	-0.585763	-1.634	Q4
MB.5408	Normal	-0.590992	-1.189	Q4
MB.5472	LumA	-0.591364	-1.682	Q4
MB.5284	LumA	-0.599858	-1.709	Q4
MB.0448	LumB	-0.600548	-1.588	Q4
MB.5079	LumA	-0.601742	-1.533	Q4
MB.5444	LumA	-0.621039	-1.099	Q4
MB.7250	Her2	-0.621119	-1.275	Q4
MB.7137	LumA	-0.621862	-2.079	Q4
MB.7003	Normal	-0.624809	-1.692	Q4
MB.4329	LumA	-0.62518	-1.077	Q4
MB.5289	LumA	-0.630117	-2.195	Q4
MB.6224	Her2	-0.631153	-1.471	Q4
MB.5014	LumB	-0.633303	-1.29	Q4
MB.4771	LumA	-0.637178	-2.313	Q4
MB.0893	Basal	-0.641372	-1.802	Q4
MB.7231	LumA	-0.651246	-1.022	Q4
MB.7005	LumB	-0.652255	-1.735	Q4
MB.5175	Basal	-0.653104	-1.573	Q4
MB.4721	LumA	-0.665978	-2.601	Q4
MB.2749	LumA	-0.667517	-1.133	Q4
MB.3614	LumB	-0.669853	-2.218	Q4
MB.0476	Normal	-0.669933	-1.923	Q4
MB.0391	Her2	-0.673357	-1.587	Q4
MB.6281	LumB	-0.678984	-2.095	Q4
MB.0497	LumA	-0.685753	-1.461	Q4
MB.4616	LumA	-0.69276	-2.19	Q4
MB.0443	LumA	-0.706855	-3.42	Q4
MB.0427	LumA	-0.708952	-1.182	Q4
MB.0428	LumA	-0.709589	-1.044	Q4
MB.4634	LumA	-0.711447	-1.563	Q4
MB.3028	LumB	-0.716437	-1.533	Q4
MB.6287	LumB	-0.730293	-1.835	Q4
MB.4250	LumA	-0.731169	-2.696	Q4
MB.7092	Her2	-0.740247	-1.59	Q4
MB.5593	Her2	-0.740698	-1.144	Q4
MB.7004	LumA	-0.743512	-2.48	Q4
MB.5039	LumB	-0.75551	-1.621	Q4
MB.0499	Basal	-0.758456	-1.193	Q4
MB.4691	LumA	-0.758827	-1.207	Q4
MB.4633	LumA	-0.760447	-1.379	Q4
MB.4987	LumA	-0.760898	-3.205	Q4
MB.0279	Normal	-0.765331	-2.062	Q4
MB.3092	LumB	-0.767667	-1.162	Q4
MB.0652	Her2	-0.772763	-1.304	Q4
MB.3303	LumB	-0.775736	-1.932	Q4
MB.0506	Her2	-0.779107	-2.446	Q4
MB.7083	LumB	-0.779956	-1.2	Q4
MB.5177	LumB	-0.781549	-4.03	Q4
MB.5521	LumB	-0.785796	-2.277	Q4
MB.0603	LumA	-0.790069	-1.358	Q4
MB.0432	Normal	-0.795537	-1.551	Q4
MB.5315	Her2	-0.799864	-0.93	Q4
MB.0503	LumA	-0.799864	-1.614	Q4
MB.7029	LumA	-0.800634	-1.659	Q4
MB.0442	Normal	-0.803315	-1.325	Q4
MB.7252	Her2	-0.81003	-2.267	Q4
MB.5477	LumB	-0.814012	-1.866	Q4
MB.4867	LumA	-0.815604	-1.712	Q4
MB.2947	LumA	-0.828	-1.517	Q4
MB.5074	LumA	-0.829566	-1.398	Q4
MB.4671	LumB	-0.836733	-1.057	Q4
MB.0540	Normal	-0.837662	-2.831	Q4
MB.5106	LumA	-0.83952	-1.271	Q4
MB.4264	LumA	-0.844829	-1.415	Q4
MB.6233	LumB	-0.848784	-1.3	Q4
MB.4233	LumB	-0.851783	-2.093	Q4
MB.5041	Her2	-0.852208	-1.295	Q4
MB.0502	Basal	-0.862295	-1.12	Q4
MB.4708	LumA	-0.865161	-3.871	Q4
MB.4685	LumB	-0.865427	-1.478	Q4
MB.4784	Normal	-0.865506	-1.758	Q4
MB.5105	LumA	-0.865825	-1.39	Q4
MB.0407	Normal	-0.866303	-1.448	Q4
MB.5519	LumA	-0.873124	-1.728	Q4
MB.2996	LumA	-0.873708	-1.662	Q4
MB.3842	LumB	-0.874425	-1.419	Q4
MB.4743	Normal	-0.874797	-3.164	Q4
MB.3479	Normal	-0.875487	-0.957	Q4
MB.5617	LumA	-0.877637	-1.259	Q4
MB.2725	LumA	-0.882547	-1.3	Q4
MB.0444	LumB	-0.884273	-2.557	Q4
MB.5044	LumB	-0.890749	-2.121	Q4
MB.5215	LumB	-0.893696	-1.074	Q4
MB.5062	LumB	-0.896111	-1.693	Q4
MB.4171	Her2	-0.900703	-1.008	Q4
MB.5136	LumA	-0.910126	-1.13	Q4
MB.0573	LumA	-0.919417	-2.719	Q4
MB.6017	LumA	-0.922204	-1.636	Q4
MB.6263	LumA	-0.924141	-1.379	Q4
MB.2724	Basal	-0.931096	-3.236	Q4
MB.5317	LumB	-0.938448	-1.607	Q4
MB.5171	Normal	-0.949145	-1.193	Q4
MB.0579	LumB	-0.956896	-0.963	Q4
MB.4818	LumB	-0.966399	-1.646	Q4
MB.0638	Normal	-0.972584	-2.273	Q4
MB.0319	LumB	-0.982166	-0.986	Q4
MB.6286	LumA	-0.984024	-3.439	Q4
MB.4853	LumA	-0.986492	-2.2	Q4
MB.4869	LumA	-0.993102	-1.043	Q4
MB.6124	LumA	-0.995889	-3.358	Q4
MB.4778	LumA	-0.997402	-5.387	Q4
MB.4968	LumA	-1.00353	-5.372	Q4
MB.5571	LumA	-1.00682	-1.139	Q4
MB.5273	LumB	-1.00794	-2.151	Q4
MB.3530	Her2	-1.01033	-1.095	Q4
MB.0437	LumB	-1.0176	-1.815	Q4
MB.7263	LumB	-1.01917	-2.888	Q4
MB.7130	LumB	-1.01927	-1.007	Q4
MB.3121	LumA	-1.02161	-1.736	Q4
MB.4598	LumB	-1.02211	-1.543	Q4
MB.4328	LumA	-1.02856	-1.621	Q4
MB.5328	LumB	-1.03048	-1.981	Q4
MB.5620	LumA	-1.03443	-1.867	Q4
MB.0617	Normal	-1.03722	-1.579	Q4
MB.5157	Normal	-1.03828	-1.291	Q4
MB.5484	LumA	-1.04027	-1.82	Q4
MB.5435	LumB	-1.04213	-1.983	Q4
MB.4933	LumA	-1.04624	-1.159	Q4
MB.5073	LumA	-1.05789	-1.449	Q4
MB.5122	LumA	-1.05845	-4.774	Q4
MB.0133	LumA	-1.05877	-1.307	Q4
MB.0264	Her2	-1.05888	-1.815	Q4
MB.4739	LumA	-1.06923	-1.169	Q4
MB.5255	Normal	-1.07345	-1.207	Q4
MB.4665	LumA	-1.07663	-3.614	Q4
MB.0382	LumA	-1.08624	-2.143	Q4
MB.5473	LumA	-1.10578	-1.644	Q4
MB.0618	LumB	-1.10785	-1.379	Q4
MB.2803	LumB	-1.11868	-4.335	Q4
MB.5470	Basal	-1.11953	-1.147	Q4
MB.0634	Normal	-1.12285	-2.032	Q4
MB.0610	LumA	-1.12293	-1.883	Q4
MB.0134	LumB	-1.12457	-2.006	Q4
MB.7294	LumB	-1.12983	-1.215	Q4
MB.4018	LumA	-1.13474	-2.25	Q4
MB.0470	Basal	-1.14331	-2.769	Q4
MB.4845	LumA	-1.15491	-2.09	Q4
MB.0876	Basal	-1.15937	-1.508	Q4
MB.5647	LumA	-1.16301	-2.801	Q4
MB.6330	Her2	-1.17052	-3.652	Q4
MB.5563	LumA	-1.18613	-2.565	Q4
MB.4529	LumA	-1.18663	-1.336	Q4
MB.7187	Normal	-1.19098	-2.987	Q4
MB.0273	LumA	-1.19255	-3.455	Q4
MB.4912	LumB	-1.19422	-1.089	Q4
MB.4484	Normal	-1.21049	-1.71	Q4
MB.5463	LumB	-1.22034	-2.26	Q4
MB.0489	Normal	-1.22435	-2.573	Q4
MB.4934	LumB	-1.2278	-1.189	Q4
MB.3840	LumB	-1.23234	-2.116	Q4
MB.0439	LumB	-1.23284	-1.316	Q4
MB.4762	LumA	-1.23778	-2.878	Q4
MB.0583	LumA	-1.23945	-1.961	Q4
MB.5394	Her2	-1.24452	-1.709	Q4
MB.0451	LumA	-1.24766	-1.069	Q4
MB.6050	LumA	-1.25835	-1.037	Q4
MB.6239	Normal	-1.2613	-1.401	Q4
MB.5119	LumA	-1.26908	-2.215	Q4
MB.5349	LumA	-1.27502	-1.003	Q4
MB.5143	LumA	-1.28782	-1.492	Q4
MB.4935	Her2	-1.29137	-0.968	Q4
MB.4000	LumA	-1.2983	-2.551	Q4
MB.0367	Normal	-1.30356	-2.793	Q4
MB.5131	LumA	-1.30791	-1.31	Q4
MB.2795	LumB	-1.30886	-2.463	Q4
MB.7076	LumA	-1.33212	-0.988	Q4
MB.5155	Normal	-1.33352	-2.119	Q4
MB.3008	LumA	-1.35447	-1.156	Q4
MB.6271	LumA	-1.36033	-1.533	Q4
MB.5360	LumA	-1.36153	-1.238	Q4
MB.5640	Normal	-1.37148	-0.962	Q4
MB.0119	LumB	-1.37337	-1.714	Q4
MB.0490	LumA	-1.37363	-1.795	Q4
MB.4794	LumA	-1.37716	-0.971	Q4
MB.7185	LumA	-1.38374	-1.315	Q4
MB.7266	LumB	-1.40355	-3.788	Q4
MB.4695	Normal	-1.41119	-2.844	Q4
MB.2711	LumA	-1.41451	-1.157	Q4
MB.5641	LumB	-1.41637	-1.028	Q4
MB.5064	LumA	-1.41695	-0.936	Q4
MB.5464	LumA	-1.43386	-1.668	Q4
MB.2919	LumB	-1.44947	-1.244	Q4
MB.7147	LumB	-1.45355	-1.593	Q4
MB.4825	LumA	-1.47394	-3.436	Q4
MB.0641	Normal	-1.49693	-1.916	Q4
MB.5204	LumA	-1.49937	-1.354	Q4
MB.5061	LumB	-1.50712	-1.754	Q4
MB.5410	LumA	-1.51967	-0.955	Q4
MB.4697	NC	-1.52289	-2.128	Q4
MB.4374	LumA	-1.53775	-2.025	Q4
MB.5066	LumA	-1.54017	-2.094	Q4
MB.4669	LumB	-1.54611	-1.249	Q4
MB.5310	LumA	-1.54802	-2.995	Q4
MB.0513	LumA	-1.55548	-1.528	Q4
MB.4418	LumA	-1.58837	-1.124	Q4
MB.4274	LumB	-1.59989	-1.759	Q4
MB.4213	LumB	-1.60053	-2.882	Q4
MB.4706	LumA	-1.61943	-3.509	Q4
MB.5645	LumA	-1.6202	-1.813	Q4
MB.4851	LumA	-1.63556	-1.157	Q4
MB.5162	Basal	-1.64162	-1.275	Q4
MB.3300	LumB	-1.643	-2.913	Q4
MB.4236	Her2	-1.67793	-1.594	Q4
MB.7233	Her2	-1.70829	-1.12	Q4
MB.5190	Basal	-1.71384	-1.397	Q4
MB.6300	LumB	-1.71456	-1.115	Q4
MB.5189	LumA	-1.71482	-1.813	Q4
MB.7170	LumA	-1.71692	-2.597	Q4
MB.4741	LumB	-1.73532	-1.233	Q4
MB.4012	Her2	-1.7419	-1.133	Q4
MB.4950	LumA	-1.74458	-1.322	Q4
MB.4925	LumB	-1.75801	-1.964	Q4
MB.6308	LumA	-1.7738	-2.291	Q4
MB.4859	Normal	-1.79199	-1.889	Q4
MB.5163	LumA	-1.80194	-2.552	Q4
MB.6051	LumA	-1.81362	-1.145	Q4
MB.5393	LumB	-1.82676	-1.215	Q4
MB.4141	Her2	-1.8459	-2.162	Q4
MB.4957	LumB	-1.85572	-1.987	Q4
MB.4742	LumA	-1.85967	-0.958	Q4
MB.5373	LumB	-1.94477	-2.775	Q4
MB.3797	LumA	-1.97737	-1.511	Q4
MB.2752	LumA	-1.98942	-1.697	Q4
MB.4091	LumA	-1.99908	-3.02	Q4
MB.0501	LumA	-2.01055	-1.944	Q4
MB.5326	Normal	-2.02013	-1.408	Q4
MB.5580	LumA	-2.07929	-2.183	Q4
MB.5068	LumA	-2.20639	-0.998	Q4
MB.4224	NC	-2.23025	-1.897	Q4
MB.6006	LumA	-2.29289	-1.07	Q4
MB.4222	Her2	-2.45966	-1.775	Q4
MB.4872	LumA	-2.48785	-1.563	Q4
MB.5043	LumA	-2.52313	-1.101	Q4
MB.4234	LumA	-2.54004	-1.357	Q4
MB.4189	Her2	-2.55774	-1.264	Q4
MB.4098	Her2	-2.70246	-3.464	Q4
