# Supplementary material for: SOX4 and SMARCA4 cooperatively regulate PI3k signaling through transcriptional activation of TGFBR2
Source: NPJ Breast Cancer. 2021 Apr 9;7:40. doi: 10.1038/s41523-021-00248-2 (PMC8035213; doi:10.1038/s41523-021-00248-2)
Supplement: Supplementary file 4 — Supplementary Data 3 [file 41523_2021_248_MOESM4_ESM.xlsx]

## Sheet: Sheet1
Supplementary Data 3. Summary of normalized LFQ intenstities for significant kinases after SOX4 KD in HCC1143 cell line
Gene	HCC1143 siC-1	HCC1143 siC-2	HCC1143 siC-3	HCC1143 siSOX4-1	HCC1143 siSOX4-2	HCC1143 siSOX4-3	t-test
PAK6	24.6228	24.9017	24.3135	23.2744	22.7948	22.4767	0.00357364
ERN1	24.8417	24.8903	24.8372	22.8898	22.9967	24.447	0.0483222
TGFBR2	27.6873	27.824	27.2048	25.8889	26.4659	26.7846	0.0208841
BMPR1A	25.9616	26.1403	26.041	24.8113	25.1952	25.2484	0.00281768
TGFBR1	30.417	30.4773	30.2435	29.227	29.5809	29.6711	0.00436937
PIK3C3	24.4412	24.5402	24.5925	23.743	23.9194	23.6906	0.000841969
LCK	29.1135	29.2334	28.6654	28.0752	28.616	28.2943	0.0444267
EPHA4	29.524	29.4156	29.0154	28.3596	28.8683	28.7695	0.0410218
EPHB4	30.8921	30.8992	30.432	29.7906	30.3588	30.17	0.0493891
ACVR1B	25.376	25.4937	25.3128	24.6792	25.0098	24.7916	0.00683791
NEK2	27.0315	27.3649	26.9644	26.5651	26.7623	26.4983	0.0253379
EGFR	27.2881	26.9977	27.0453	26.6232	26.7667	26.6551	0.012734
VRK2	26.7801	26.5638	26.7717	26.355	26.2491	26.2525	0.00599043
TYK2	26.9179	27.0288	26.8327	26.3169	26.7468	26.5094	0.0422942
TK2	27.7358	27.8563	27.7684	27.3624	27.3203	27.5359	0.00715542
CSNK1A1	32.0296	31.8673	31.8312	31.5619	31.6155	31.588	0.00699598
PLK1	25.6716	25.421	25.5725	25.2857	25.2904	25.2562	0.0196108
CSNK1G3	30.1086	30.1442	29.9519	29.776	29.907	29.7321	0.029132
SLK	28.1044	28.3385	28.1113	28.3839	28.8436	28.8518	0.0422242
ILK	24.8706	24.9423	24.9078	25.3518	25.6726	25.5492	0.00296648
RPS6KA5	28.2992	28.7995	28.6824	28.9094	29.3535	29.4171	0.0450389
MAPK1	32.2256	32.5689	32.2731	32.76	33.1942	33.0868	0.0176794
PDXK	32.9909	33.1716	33.0745	33.7081	33.7187	33.7859	0.000334336
FN3K	29.3652	29.5974	29.1966	29.8916	30.24	30.0117	0.0129086
DCK	30.046	30.5292	30.1694	30.5696	31.148	31.0643	0.0426361
MAP2K1	27.907	28.3503	27.9855	28.4596	28.9657	28.9879	0.0302823
MAP2K4	23.4362	23.7732	23.8106	24.4936	24.4558	24.2664	0.0061122
MAPK3	28.6591	29.0927	28.6359	29.4418	29.811	29.7697	0.00967545
PHKG2	23.7516	23.7005	24.0078	24.6752	24.9035	25.0956	0.00225686
TP53RK	27.9803	28.351	28.0578	29.2278	29.3943	29.0459	0.00194375
