# Supplementary material for: SOX4 and SMARCA4 cooperatively regulate PI3k signaling through transcriptional activation of TGFBR2
Source: NPJ Breast Cancer. 2021 Apr 9;7:40. doi: 10.1038/s41523-021-00248-2 (PMC8035213; doi:10.1038/s41523-021-00248-2)
Supplement: Supplementary file 5 — Supplementary Data 4 [file 41523_2021_248_MOESM5_ESM.xlsx]

## Sheet: Sheet1
Supplementary Data 4. Summary of TPM values for the significantly altered kinases from MIB/MS analysis
Genes	HCC1143 siC-1	HCC1143 siC-2	HCC1143 siSOX4-1	HCC1143 siSOX4-2	t-test
TGFBR2	65.4291	66.3615	33.4553	39.0201	0.00892781
PAK6	33.0171	29.8392	39.7391	36.4015	0.102227
MAPK1	191.21	162.749	134.248	149.461	0.161434
PDXK	311.556	344.293	427.659	342.266	0.338517
RPS6KA5	27.3701	46.2501	55.4537	45.008	0.339528
TK2	17.3708	15.413	23.2589	17.1181	0.359954
PIK3C3	43.6232	22.5377	20.7728	20.594	0.360673
CSNK1G3	40.3104	31.079	31.9299	27.4255	0.362048
ILK	110.87	150.425	141.135	188.751	0.383248
EPHB4	81.8855	96.3967	93.9649	103.316	0.385859
MAP2K1	63.1012	65.6735	64.7433	69.2971	0.420033
LCK	6.24245	9.29971	8.2	13.0468	0.424389
PLK1	85.9877	69.2279	55.7723	75.6553	0.456876
EPHA4	14.9148	5.20834	4.65097	7.13696	0.492986
PHKG2	36.3126	47.3486	42.6277	53.7537	0.502208
VRK2	28.6924	46.0059	47.3213	41.2887	0.527214
NEK2	54.6824	37.7046	37.5594	42.2494	0.549251
ACVR1B	23.0701	12.3833	12.8412	15.1167	0.563561
CSNK1A1	225.276	278.415	267.463	267.947	0.611163
TP53RK	9.78344	13.3029	10.0094	10.9205	0.613211
DCK	29.5614	41.7377	41.956	36.8129	0.628921
TGFBR1	107.014	140.633	159.992	117.37	0.639037
TYK2	67.8581	57.6907	62.5449	69.035	0.66667
MAPK3	62.0553	90.4997	78.0536	88.4117	0.690976
SLK	43.0065	52.0281	46.4363	45.2432	0.747729
FN3K	22.2916	40.2321	27.9173	30.1544	0.828458
MAP2K4	23.2545	34.7367	29.6067	25.4238	0.831148
EGFR	150.19	174.635	141.869	188.742	0.92284
BMPR1A	20.4013	13.4351	9.58178	22.6379	0.92298
ERN1	36.6817	28.5839	40.0995	26.8561	0.923247
